# Supplementary material for: Human embryonic genome activation initiates at the one-cell stage
Source: Cell Stem Cell. 2022 Feb 3;29(2):209–216.e4. doi: 10.1016/j.stem.2021.11.012 (PMC8826644; doi:10.1016/j.stem.2021.11.012)
Supplement: Table S1. Differentially expressed genes and pathways, related to Figures 1, 2, S1, and S2 — Analysis of human metaphase II (mII) oocytes and bipronuclear one-cell embryos by scRNA-seq, showing differentially expressed genes (mII vs one-cell embryo) and predicted canonical pathways. [file mmc2.xlsx]

## Sheet: DEG can pathway
Canonical pathways overrepresented in upregulated genes
Ingenuity Canonical Pathways	-log(p-value)	Ratio	z-score	Molecules
Cell Cycle: G2/M DNA Damage Checkpoint Regulation	7.27	0.265	-1.508	ABL1,AURKA,CCNB1,CDC25B,CDK1,CUL1,PRKDC,SKP2,TOP2A,TRIP12,YWHAE,YWHAQ,YWHAZ
Coronavirus Pathogenesis Pathway	4.92	0.127	-0.728	ABL1,ADAM17,EEF1A1,EIF2A,EIF2AK3,MAPK8,NFKBIA,NPM1,RBL2,RPS12,RPS15,RPS18,RPS19,RPS24,RPS4X,RPS6,TFDP1,TGFBR1,TNPO1
Kinetochore Metaphase Signaling Pathway	4.83	0.149	1.807	AURKB,BUB1,CCNB1,CDC20,CDK1,H2AX,KIF2C,MAD2L1,NEK2,PPP1CC,PPP1R10,PTTG1,SMC3,SPDL1,ZW10
ATM Signaling	4.41	0.144	-0.302	ABL1,CBX1,CCNB1,CDK1,CREB1,H2AX,MAPK8,MRE11,NFKBIA,PPP1CC,SMC3,TLK2,ZEB1,ZNF420
GADD45 Signaling	4.11	0.316	NaN	CCNB1,CCNE1,CCNE2,CDK1,MAP3K4,PCNA
Unfolded protein response	4.1	0.179	2.333	AMFR,CEBPB,DNAJC3,EDEM1,EIF2A,EIF2AK3,MAPK8,OS9,SREBF2,UBXN4
RhoA Signaling	3.82	0.122	2.496	ACTR2,ANLN,ARHGAP5,ARHGEF11,DLC1,GNA12,GNA13,LIMK1,PFN1,PIP5K1A,PLXNA1,RHOA,SEPTIN2,SEPTIN8,WASF1
Molecular Mechanisms of Cancer	3.61	0.08	NaN	ABL1,ADCY7,AKT1,ARHGEF11,ARHGEF7,AURKA,CAMK2G,CBL,CCNE1,CCNE2,CDC25B,CDK1,CDK12,FZD4,GAB1,GNA11,GNA12,GNA13,ITGB1,LRP6,MAP2K3,MAPK8,MRAS,NFKBIA,PIK3C2B,PLCB3,PRKD3,PRKDC,RHOA,STK36,TFDP1,TGFBR1
Apelin Endothelial Signaling Pathway	3.6	0.122	3.207	ADCY7,AKT1,CALM1 (includes others),GNA11,GNA13,ICAM1,MAPK8,MRAS,PIK3C2B,PLCB3,PRKAA1,PRKD3,SP1,TEK
Cell Cycle Control of Chromosomal Replication	3.39	0.161	3	CDK1,CDK12,DNA2,MCM6,ORC1,ORC2,PCNA,POLA1,TOP2A
FAT10 Cancer Signaling Pathway	3.31	0.174	1.414	ACVR1B,ACVR2A,AKT1,EEF1A1,MAD2L1,NFKBIA,PCNA,TGFBR1
Ferroptosis Signaling Pathway	3.19	0.111	1.069	ALOXE3,ARF4,EIF2A,EIF2AK3,FDFT1,GCH1,H2AX,MRAS,PRKAA1,RBL2,SLC1A5,SLC39A14,SP1,SREBF2
Germ Cell-Sertoli Cell Junction Signaling	3.18	0.0994	NaN	AKT1,ITGB1,LAMC3,LIMK1,MAP2K3,MAP3K4,MAPK8,MRAS,PIK3C2B,PXN,RHOA,TGFBR1,TJP1,TUBB4B,TUBB8,VCL,ZYX
Ephrin B Signaling	3.18	0.139	3	CBL,GNA11,GNA12,GNA13,ITSN1,ITSN2,LIMK1,MRAS,PXN,RHOA
HIPPO signaling	3.17	0.129	-2.449	CUL1,ITCH,LLGL1,PARD3,PPP1CC,PPP1R10,SKP2,TEAD1,YWHAE,YWHAQ,YWHAZ
DNA damage-induced 14-3-3œÉ Signaling	3.09	0.263	NaN	AKT1,CCNB1,CCNE1,CCNE2,CDK1
EIF2 Signaling	3.04	0.0893	2.309	AKT1,EIF1,EIF2A,EIF2AK3,MRAS,PAIP1,PIK3C2B,PPP1CC,RPL24,RPL30,RPL6,RPLP0,RPLP1,RPS12,RPS15,RPS18,RPS19,RPS24,RPS4X,RPS6
Actin Cytoskeleton Signaling	2.97	0.0881	3.578	ACTR2,ARHGEF7,FN1,GNA12,GNA13,IQGAP2,ITGB1,LIMK1,MRAS,PFN1,PIK3C2B,PIP5K1A,PXN,RHOA,SLC9A1,SSH2,TIAM1,TRIO,VCL,WASF1
Pyridoxal 5'-phosphate Salvage Pathway	2.86	0.136	3	ACVR2A,ADPGK,CDK1,LIMK1,MAP2K3,MAPK8,NEK2,PRKAA1,PRPF4B
Reelin Signaling in Neurons	2.84	0.107	3.606	ACTR2,AKT1,ARHGEF11,CAMK2G,DCX,GRIN2A,ITGB1,LIMK1,MAP2K3,MAPK8,PIK3C2B,RHOA,WASF1
Circadian Rhythm Signaling	2.71	0.182	NaN	ARNTL,CREB1,CRY2,GRIN2A,PER2,PER3
14-3-3-mediated Signaling	2.68	0.102	3.162	AKT1,CBL,MAPK8,MRAS,PIK3C2B,PLCB3,PLCL1,PRKD3,TUBB4B,TUBB8,YWHAE,YWHAQ,YWHAZ
Agrin Interactions at Neuromuscular Junction	2.67	0.129	2.449	ARHGEF7,DAG1,GABPB1,ITGB1,LAMB1,LAMC1,MAPK8,MRAS,PXN
Protein Kinase A Signaling	2.67	0.0725	2.502	ADCY7,ADD1,APEX1,CALM1 (includes others),CAMK2G,CDC25B,CREB1,DCC,DUSP22,GNA13,H1-1,H3-3A/H3-3B,LIPE,NFKBIA,PDE3A,PLCB3,PLCL1,PPP1CC,PPP1R10,PRKD3,PTPN18,PTPRZ1,PXN,RHOA,TDP2,TGFBR1,YWHAE,YWHAQ,YWHAZ
Small Cell Lung Cancer Signaling	2.63	0.127	NaN	ABL1,AKT1,CCNE1,CCNE2,NFKBIA,PIAS3,PIK3C2B,SKP2,TFDP1
ERK5 Signaling	2.59	0.125	3	AKT1,CREB1,GAB1,GNA12,GNA13,MRAS,YWHAE,YWHAQ,YWHAZ
DNA Methylation and Transcriptional Repression Signaling	2.57	0.171	NaN	DNMT3B,H3-3A/H3-3B,MECP2,RBBP7,SAP30,SUDS3
Estrogen-mediated S-phase Entry	2.44	0.192	2	CCNE1,CCNE2,CDK1,SKP2,TFDP1
Rac Signaling	2.4	0.0992	3.317	ACTR2,IQGAP2,ITGB1,LIMK1,MAPK8,MRAS,PARD3,PIK3C2B,PIP5K1A,RHOA,TIAM1,WASF1
Axonal Guidance Signaling	2.39	0.0668	NaN	ABL1,ACTR2,ADAM11,ADAM17,AKT1,ARHGEF11,ARHGEF7,DCC,EPHA10,FZD4,GNA11,GNA12,GNA13,ITGB1,ITSN1,LIMK1,LINGO1,MRAS,PFN1,PIK3C2B,PITRM1,PLCB3,PLCL1,PLXNA1,PRKD3,PXN,RHOA,ROBO1,SLIT3,SRGAP2,STK36,TUBB4B,TUBB8
RAN Signaling	2.37	0.235	2	KPNA3,KPNA7,RAN,TNPO1
D-myo-inositol (1,4,5)-trisphosphate Degradation	2.37	0.235	2	IMPA1,INPP1,INPP5E,OCRL
Senescence Pathway	2.33	0.0764	1.528	ACVR1B,ACVR2A,AKT1,ASXL1,ASXL2,CALM1 (includes others),CBX2,CCNB1,CDC25B,CDK1,CEBPB,ELK3,HBP1,ITSN2,MAP2K3,MRAS,MRE11,PHF1,PIK3C2B,RBL2,TGFBR1
Antiproliferative Role of TOB in T Cell Signaling	2.33	0.154	-1.633	CCNE1,CCNE2,CUL1,PABPC4,SKP2,TGFBR1
Hereditary Breast Cancer Signaling	2.31	0.0929	NaN	AKT1,ARID1A,BARD1,CCNB1,CDK1,FAAP100,H2AX,HDAC9,MRAS,MRE11,MSH6,NPM1,PIK3C2B
Cyclins and Cell Cycle Regulation	2.24	0.111	2.236	ABL1,CCNB1,CCNE1,CCNE2,CDK1,CUL1,HDAC9,SKP2,TFDP1
Cell Cycle: G1/S Checkpoint Regulation	2.24	0.119	-0.447	ABL1,CCNE1,CCNE2,CUL1,HDAC9,RBL2,SKP2,TFDP1
p53 Signaling	2.17	0.102	1.414	AKT1,COQ8A,HDAC9,JMY,MAPK8,PCNA,PIK3C2B,PRKDC,RRM2B,TP53INP1
Salvage Pathways of Pyrimidine Ribonucleotides	2.17	0.102	3.162	ACVR2A,ADPGK,AK9,CDK1,LIMK1,MAP2K3,MAPK8,NEK2,PRKAA1,PRPF4B
Canonical pathways overrepresented in down-regulated genes
Ingenuity Canonical Pathways	-log(p-value)	Ratio	z-score	Molecules
Mitochondrial Dysfunction	14.4	0.263	NaN	ATP5F1E,ATP5MC1,ATP5ME,ATP5PB,ATP5PF,CAT,COX17,COX4I1,COX5A,COX5B,COX6C,COX7A2,CYB5A,CYC1,CYCS,FIS1,GPX4,HTRA2,NDUFA1,NDUFA12,NDUFA3,NDUFA4,NDUFA8,NDUFB10,NDUFB3,NDUFB5,NDUFB7,NDUFB9,NDUFS3,NDUFS4,NDUFS5,NDUFS6,NDUFV1,NDUFV3,PARK7,PDHA1,PRDX5,SDHA,SURF1,TXN2,TXNRD2,UQCR10,UQCRB,UQCRC1,VDAC2
Oxidative Phosphorylation	14.2	0.321	-5.916	ATP5F1E,ATP5MC1,ATP5ME,ATP5PB,ATP5PF,COX17,COX4I1,COX5A,COX5B,COX6C,COX7A2,CYB5A,CYC1,CYCS,NDUFA1,NDUFA12,NDUFA3,NDUFA4,NDUFA8,NDUFB10,NDUFB3,NDUFB5,NDUFB7,NDUFB9,NDUFS3,NDUFS4,NDUFS5,NDUFS6,NDUFV1,NDUFV3,SDHA,SURF1,UQCR10,UQCRB,UQCRC1
Sirtuin Signaling Pathway	9.53	0.179	0.333	ABCA1,ACSS2,AGTRAP,ATG10,ATG101,ATG4B,ATG4D,ATP5F1E,ATP5MC1,ATP5PB,ATP5PF,BECN1,CPS1,CYC1,HSF1,IDH2,NBN,NDUFA1,NDUFA12,NDUFA3,NDUFA4,NDUFA8,NDUFB10,NDUFB3,NDUFB5,NDUFB7,NDUFB9,NDUFS3,NDUFS4,NDUFS5,NDUFS6,NDUFV1,NDUFV3,NFKB2,PDHA1,SDHA,SIRT3,SIRT6,SLC25A4,SOD1,TIMM17A,TIMM17B,TIMM22,TIMM23,TIMM8A,TIMM8B,TOMM22,TOMM40,TOMM7,TUBA3E,VDAC2,XPA
Assembly of RNA Polymerase II Complex	4.57	0.26	-3.606	CCNH,ERCC3,GTF2E1,GTF2E2,GTF2H1,GTF2H2,POLR2E,POLR2G,POLR2I,TAF10,TAF15,TAF4B,TAF6
Guanosine Nucleotides Degradation III	3.9	0.462	-2.449	GDA,NT5C,NT5C1B,NT5C3B,NT5M,PNP
Purine Nucleotides Degradation II (Aerobic)	3.73	0.368	-2.646	ADA,GDA,NT5C,NT5C1B,NT5C3B,NT5M,PNP
Fatty Acid Œ≤-oxidation I	3.5	0.273	-3	ACSBG1,ACSL3,ACSL5,ECHS1,ECI2,HADHA,HADHB,SLC27A5,SLC27A6
Adenosine Nucleotides Degradation II	3.31	0.375	-2.449	ADA,NT5C,NT5C1B,NT5C3B,NT5M,PNP
Nucleotide Excision Repair Pathway	3.29	0.257	NaN	CCNH,ERCC3,GTF2H1,GTF2H2,POLR2E,POLR2G,POLR2I,RAD23B,XPA
Œ≥-linolenate Biosynthesis II (Animals)	3.15	0.353	-2.449	ACSBG1,ACSL3,ACSL5,CYB5A,SLC27A5,SLC27A6
Fatty Acid Activation	2.89	0.385	-2.236	ACSBG1,ACSL3,ACSL5,SLC27A5,SLC27A6
NAD Salvage Pathway II	2.8	0.269	-2.646	ACP1,ACP5,NMRK2,NT5C,NT5C1B,NT5C3B,NT5M
Stearate Biosynthesis I (Animals)	2.76	0.204	-3.162	ACOT1,ACOT4,ACOT7,ACOT9,ACSBG1,ACSL3,ACSL5,DHCR24,SLC27A5,SLC27A6
Urate Biosynthesis/Inosine 5'-phosphate Degradation	2.72	0.357	-2.236	NT5C,NT5C1B,NT5C3B,NT5M,PNP
Type II Diabetes Mellitus Signaling	2.69	0.141	-1.387	ACSBG1,ACSL3,ACSL5,ADIPOR1,ADIPOR2,CACNG7,CD36,IKBKE,NFKB2,NGFR,PIK3CB,PIK3R3,PKM,PRKAB2,PRKAG2,PRKCE,PRKCH,SLC27A5,SLC27A6,SOCS7
Induction of Apoptosis by HIV1	2.53	0.18	-2.53	CYCS,DFFA,ELP1,FADD,HTRA2,IKBKE,NAIP,NFKB2,NGFR,SLC25A4,TRAF1
NRF2-mediated Oxidative Stress Response	2.5	0.127	-2.309	CAT,CCT7,CLPP,CUL3,DNAJA4,DNAJB1,DNAJB12,DNAJB4,DNAJB6,FKBP5,FOS,GSTM3,GSTZ1,KEAP1,KRAS,PIK3CB,PIK3R3,PRDX1,PRKCE,PRKCH,RAP1A,SLC35A2,SOD1,TXN
Glutaryl-CoA Degradation	2.43	0.312	-2	ACAT1,CYP2S1,HADHA,HADHB,PARK7
Huntington's Disease Signaling	2.31	0.117	-1.897	ATP5F1E,ATP5MC1,ATP5PB,ATP5PF,CASP6,CDK5,CLTB,CYCS,DNAJB1,GNB3,GNG10,GPAA1,GRB2,HDAC11,HSPA1A/HSPA1B,HSPA9,NAPB,PIK3CB,PIK3R3,PLCB4,POLR2E,POLR2G,POLR2I,PRKCE,PRKCH,RCOR1,SDHA,VTI1B
Mitochondrial L-carnitine Shuttle Pathway	2.3	0.294	-2.236	ACSBG1,ACSL3,ACSL5,SLC27A5,SLC27A6
3-phosphoinositide Biosynthesis	2.24	0.127	-4.583	ACP1,ACP5,DUSP16,DUSP28,MTMR8,NT5C,NUDT1,NUDT16,NUDT5,NUDT9,PAWR,PDXP,PI4KA,PIK3CB,PIK3R3,PLPP7,PPFIA3,PPP1R12C,SSH3,TNS3,UBLCP1
Androgen Signaling	2.2	0.132	-2.449	CACNG7,CCNH,DNAJB1,ERCC3,GNB3,GNG10,GTF2E1,GTF2E2,GTF2H1,GTF2H2,NFKB2,POLR2E,POLR2G,POLR2I,PRKAG2,PRKAR1A,PRKCE,PRKCH
TNFR1 Signaling	2.15	0.18	-2.333	CASP6,CRADD,CYCS,FADD,FOS,IKBKE,NAIP,NFKB2,PAK5
P2Y Purigenic Receptor Signaling Pathway	2.15	0.134	-4	ADCY1,ADCY3,FOS,GNB3,GNG10,KRAS,NFKB2,P2RY11,PIK3CB,PIK3R3,PLCB4,PLCH2,PRKAG2,PRKAR1A,PRKCE,PRKCH,RAP1A
HER-2 Signaling in Breast Cancer	2.06	0.119	0	ARF6,BAD,BIRC5,CASP6,COX17,COX4I1,COX5A,COX5B,COX6C,COX7A2,CYB5A,FOS,GRB2,IKBKE,KRAS,NFKB2,PARD6A,PIK3CB,PIK3R3,PRKCE,PRKCH,RAP1A,SURF1
TWEAK Signaling	2.03	0.2	-1.134	CASP6,CYCS,FADD,IKBKE,NAIP,NFKB2,TRAF1
Thioredoxin Pathway	2.02	0.429	NaN	SELENOT,TXN,TXNRD2
D-myo-inositol (1,4,5,6)-Tetrakisphosphate Biosynthesis	2.01	0.127	-4.243	ACP1,ACP5,DUSP16,DUSP28,MTMR8,NT5C,NUDT1,NUDT16,NUDT5,NUDT9,PAWR,PDXP,PLPP7,PPFIA3,PPP1R12C,SSH3,TNS3,UBLCP1
D-myo-inositol (3,4,5,6)-tetrakisphosphate Biosynthesis	2.01	0.127	-4.243	ACP1,ACP5,DUSP16,DUSP28,MTMR8,NT5C,NUDT1,NUDT16,NUDT5,NUDT9,PAWR,PDXP,PLPP7,PPFIA3,PPP1R12C,SSH3,TNS3,UBLCP1
Synaptogenesis Signaling Pathway	1.96	0.106	-4.7	ADCY1,ADCY3,AP2S1,ARPC1B,ARPC2,ARPC5L,BAD,CDH17,CDH18,CDH2,CDK5,EFNB3,EIF4EBP1,EPHB2,GPAA1,GRB2,KRAS,MAP1B,MAPT,NAPB,NLGN3,NLGN4X,PIK3CB,PIK3R3,PRKAG2,PRKAR1A,PRKCE,RAB5C,RAP1A,SHC2,STXBP6,SYN3,VTI1B
Superpathway of Inositol Phosphate Compounds	1.94	0.116	-4.796	ACP1,ACP5,DUSP16,DUSP28,IPPK,MTMR8,NT5C,NUDT1,NUDT16,NUDT5,NUDT9,PAWR,PDXP,PI4KA,PIK3CB,PIK3R3,PLCB4,PLPP7,PPFIA3,PPP1R12C,SSH3,TNS3,UBLCP1
3-phosphoinositide Degradation	1.91	0.122	-4.359	ACP1,ACP5,DUSP16,DUSP28,INPP4B,MTMR8,NT5C,NUDT1,NUDT16,NUDT5,NUDT9,PAWR,PDXP,PLPP7,PPFIA3,PPP1R12C,SSH3,TNS3,UBLCP1
D-myo-inositol-5-phosphate Metabolism	1.88	0.121	-4.359	ACP1,ACP5,DUSP16,DUSP28,MTMR8,NT5C,NUDT1,NUDT16,NUDT5,NUDT9,PAWR,PDXP,PLCB4,PLPP7,PPFIA3,PPP1R12C,SSH3,TNS3,UBLCP1
Acyl-CoA Hydrolysis	1.88	0.286	-2	ACOT1,ACOT4,ACOT7,ACOT9
Adenine and Adenosine Salvage I	1.86	0.667	NaN	APRT,PNP
Angiopoietin Signaling	1.84	0.147	-1	BAD,BIRC5,ELP1,GRB2,IKBKE,KRAS,NFKB2,PAK5,PIK3CB,PIK3R3,RAP1A
fMLP Signaling in Neutrophils	1.83	0.129	-3.742	ARPC1B,ARPC2,ARPC5L,GNB3,GNG10,KRAS,NFATC2,NFKB2,PIK3CB,PIK3R3,PLCB4,PPP3CC,PRKCE,PRKCH,RAP1A
TNFR2 Signaling	1.8	0.2	-1.633	FOS,IKBKE,NAIP,NFKB2,TBK1,TRAF1

## Sheet: DEGmII vs 2PN sc RNAseq
Gene Symbol	logFC	Accum Count MII	Raw MiI Avg Count	Raw MII SEM	Accum Count 2PN	Raw 2PN Avg Count	Raw 2PN SEM	logFC based on raw count	Diff logFC from standard edgeR	logCPM	LR	PValue	FDR	Gene Type
ANKRD23/ANKRD39	-1.21062	4358	363.167	32.6853	1923	160.25	20.6181	-1.18031	-0.0303098	2.01089	24.9826	5.78488e-07	6.32721e-05	#N/A
LONRF2	-0.693408	11059	921.583	171.625	7145	595.417	111.587	-0.630215	-0.0631926	3.48989	5.75566	0.0164356	0.0970663	protein_coding
PIAS3	0.979702	6807	567.25	53.0816	14026	1168.83	137.719	1.04301	-0.063311	3.68615	21.7306	3.13747e-06	0.00022136	protein_coding
ITGA10	-0.688713	15350	1279.17	83.4643	9651	804.25	45.0725	-0.669488	-0.0192245	3.98436	24.5385	7.28383e-07	7.44412e-05	protein_coding
MFSD9	-0.799607	3516	293	23.2802	2059	171.583	15.4196	-0.771991	-0.0276153	1.81816	16.1323	5.90682e-05	0.00208053	protein_coding
TXNIP	1.31746	1381	115.083	37.0866	3371	280.917	133.297	1.28746	0.0299992	1.61387	6.10671	0.0134669	0.0853231	protein_coding
AC239799.1/NBPF10/NOTCH2NL	-1.59227	3457	288.083	66.9791	1227	102.25	11.2897	-1.49439	-0.0978889	1.63279	16.5217	4.80966e-05	0.00182143	#N/A
Novel_Gene_100913	-0.972082	1951	162.583	14.7881	986	82.1667	12.3625	-0.984554	0.0124724	0.961749	9.42018	0.00214611	0.0252327	#N/A
LINC00116	-1.11491	2435	202.917	19.8129	1160	96.6667	11.9312	-1.0698	-0.0451177	1.25139	15.2289	9.52347e-05	0.00289447	protein_coding
Novel_Gene_101341	-0.734724	7933	661.083	47.6277	5180	431.667	50.729	-0.614914	-0.119809	3.06297	12.5667	0.000392682	0.00780996	#N/A
AC012363.1	-0.53854	10078	839.833	49.8082	7072	589.333	54.2347	-0.511019	-0.0275213	3.43722	10.4573	0.00122169	0.017227	antisense
LINC01823	-0.743157	4804	400.333	60.8308	2937	244.75	24.4212	-0.709893	-0.0332637	2.29538	9.00202	0.00269682	0.0295301	lincRNA
MAP3K2	-0.866318	6007	500.583	94.91	3552	296	81.0424	-0.758013	-0.108305	2.61513	6.10315	0.0134941	0.0853652	protein_coding
TUBA3E	-2.96489	5277	439.75	181.609	697	58.0833	9.69025	-2.92049	-0.0444014	1.9857	26.5153	2.61465e-07	3.31821e-05	protein_coding
PTPN18	0.820546	3250	270.833	58.5466	5805	483.75	60.158	0.836856	-0.0163101	2.48424	6.84974	0.00886543	0.0649107	protein_coding
NBPF14/NBPF9	-1.10413	7591	632.583	96.0048	3730	310.833	36.0355	-1.02511	-0.0790178	2.86596	17.635	2.6762e-05	0.0011833	#N/A
NBPF19	-1.86555	2060	171.667	44.7685	619	51.5833	14.7353	-1.73463	-0.130922	0.830328	12.7111	0.000363495	0.00740576	protein_coding
HIST2H2AB	0.593452	14116	1176.33	178.837	22070	1839.17	284.164	0.644755	-0.051303	4.48006	6.55127	0.0104809	0.0720022	protein_coding
BOLA1	-0.595248	5048	420.667	34.0112	3393	282.75	26.2099	-0.57315	-0.0220974	2.41276	9.48973	0.00206625	0.0247311	protein_coding
ZEB2	-2.50737	19969	1664.08	457.516	3925	327.083	184.157	-2.347	-0.160369	4.02338	13.1654	0.000285161	0.00621338	protein_coding
MMADHC	-0.731072	1786	148.833	16.5904	1091	90.9167	13.5956	-0.711081	-0.0199915	0.919768	5.80157	0.0160119	0.0953772	protein_coding
FMNL2	0.622848	43992	3666	352.239	68726	5727.17	468.664	0.643615	-0.0207668	6.13377	20.4524	6.1133e-06	0.000368238	protein_coding
Novel_Gene_103903	-0.581732	7489	624.083	49.5488	5124	427	37.1663	-0.547503	-0.0342295	3.00754	9.31083	0.00227804	0.026282	#N/A
Novel_Gene_104400	0.931823	3922	326.833	43.8145	8361	696.75	171.563	1.09209	-0.160263	2.90975	7.30828	0.00686377	0.0544615	#N/A
FASTKD1	0.685429	22614	1884.5	102.794	37486	3123.83	272.146	0.729136	-0.0437068	5.23831	23.6311	1.16687e-06	0.000107178	protein_coding
C1orf56	-0.533353	34435	2869.58	213.901	24375	2031.25	145.011	-0.498473	-0.0348795	5.22082	14.3628	0.00015075	0.00399078	protein_coding
METTL5	-0.725149	7287	607.25	35.2586	4502	375.167	24.1701	-0.694759	-0.0303898	2.91874	16.3904	5.15444e-05	0.00190765	protein_coding
AC007277.1	-0.634652	4778	398.167	54.7791	3240	270	37.5177	-0.560413	-0.0742385	2.34882	6.10463	0.0134828	0.085362	antisense
AC007405.2	0.522035	17325	1443.75	153.928	25940	2161.67	133.299	0.582323	-0.0602883	4.76338	9.26407	0.00233693	0.0268188	antisense
Novel_Gene_104968	0.871419	833	69.4167	5.47232	1628	135.667	19.9345	0.966712	-0.0952935	0.629958	10.4845	0.00120377	0.0170466	#N/A
PIP5K1A	0.845999	10386	865.5	72.9609	19456	1621.33	141.798	0.905575	-0.0595758	4.21197	29.0804	6.94375e-08	1.1544e-05	protein_coding
ZNF687	0.528291	29761	2480.08	217.713	44358	3696.5	236.63	0.575771	-0.0474808	5.53074	16.0014	6.32965e-05	0.00219688	protein_coding
AC079305.3	-0.662913	1408	117.333	14.3042	923	76.9167	4.93512	-0.609245	-0.0536681	0.605251	6.71298	0.00957136	0.0681206	antisense
ZNF385B	-0.503725	12400	1033.33	105.071	9095	757.917	76.1665	-0.447195	-0.0565308	3.76741	6.18306	0.0128979	0.0827586	protein_coding
INPP1	0.545818	7443	620.25	57.1497	11497	958.083	71.6755	0.627301	-0.0814834	3.57481	9.06433	0.00260644	0.0288304	protein_coding
NEMP2	0.660416	7827	652.25	87.0354	12665	1055.42	63.3271	0.694316	-0.0338993	3.68473	11.0293	0.000896832	0.0139832	protein_coding
CAVIN2	0.572283	7960	663.333	49.0879	12066	1005.5	70.7713	0.600107	-0.0278238	3.65999	13.0997	0.000295349	0.00639345	protein_coding
Novel_Gene_106914	-1.36042	2548	212.333	36.5006	1022	85.1667	13.7234	-1.31797	-0.0424525	1.20623	17.0175	3.70368e-05	0.00149089	#N/A
LANCL1	0.60183	18489	1540.75	192.076	28894	2407.83	252.131	0.644103	-0.0422725	4.88788	8.21368	0.00415757	0.0398614	protein_coding
AC073284.1	-0.630023	2609	217.417	21.0999	1799	149.917	15.9124	-0.536302	-0.0937215	1.51209	6.61048	0.010138	0.0705346	lincRNA
IGFBP5	-1.8984	91917	7659.75	1828.94	27003	2250.25	1415	-1.76721	-0.131184	6.24631	11.4871	0.00070079	0.0116857	protein_coding
RAB13	-2.14328	18363	1530.25	306.506	4514	376.167	51.3533	-2.02432	-0.118957	3.93595	28.5933	8.92907e-08	1.45535e-05	protein_coding
TNS1	-1.16122	3982	331.833	81.5668	1852	154.333	35.6048	-1.10441	-0.0568097	1.96632	5.97771	0.0144878	0.0893398	protein_coding
Novel_Gene_107914	-0.563186	15335	1277.92	124.173	11005	917.083	84.422	-0.478669	-0.0845173	4.05322	8.24001	0.00409769	0.039538	#N/A
Novel_Gene_107933	-0.971817	14857	1238.08	174.508	7848	654	60.0887	-0.920746	-0.0510708	3.84555	21.9511	2.79685e-06	0.000205742	#N/A
Novel_Gene_107949	1.85772	3363	280.25	20.9672	12729	1060.75	104.032	1.9203	-0.06258	3.32746	102.889	3.54503e-24	5.89361e-20	#N/A
ACSL3	-0.508673	140409	11700.8	826.933	100294	8357.83	569.268	-0.4854	-0.0232732	7.24584	19.5744	9.67587e-06	0.000532653	protein_coding
Novel_Gene_108308	-1.11536	15796	1316.33	221.839	7796	649.667	123.314	-1.01875	-0.0966105	3.96339	6.67209	0.00979341	0.0689239	#N/A
KCNN3	-1.31562	7081	590.083	166.473	2993	249.417	66.0363	-1.24236	-0.073263	2.69462	7.70405	0.0055097	0.0471429	protein_coding
Novel_Gene_108406	0.688398	1034	86.1667	10.9495	1733	144.417	15.8895	0.745035	-0.0566371	0.816208	6.27823	0.012223	0.0799088	#N/A
FBXO36	-0.746244	3618	301.5	25.0806	2217	184.75	21.3581	-0.706584	-0.0396602	1.89635	11.3154	0.000768658	0.0125039	protein_coding
PDE6D	-0.588367	3334	277.833	27.4607	2313	192.75	20.2848	-0.527489	-0.060878	1.86419	5.77078	0.0162948	0.0966917	protein_coding
MIR5001/TIGD1	1.04528	604	50.3333	7.43694	1304	108.667	12.9915	1.11032	-0.0650428	0.303959	10.3066	0.00132556	0.0181491	#N/A
Novel_Gene_108922	-0.91377	2267	188.917	30.8497	1220	101.667	9.18607	-0.893903	-0.0198672	1.15247	11.3087	0.000771468	0.0125373	#N/A
HES6	0.511311	29343	2445.25	326.275	40651	3387.58	231.064	0.470274	0.0410369	5.47871	6.96255	0.00832333	0.0619961	protein_coding
MTX1/MTX1P1	-0.590409	3173	264.417	24.1828	2128	177.333	13.85	-0.576349	-0.0140592	1.74489	8.37702	0.00379995	0.0375375	#N/A
COPS9	-1.28243	7420	618.333	53.4998	3116	259.667	21.2333	-1.25172	-0.030703	2.74855	42.5176	7.00491e-11	5.06333e-08	protein_coding
BOK	0.667959	3582	298.5	27.5476	5816	484.667	27.1509	0.699262	-0.031303	2.58823	10.8863	0.000968783	0.0148033	protein_coding
DTYMK	-1.59476	2899	241.583	19.775	971	80.9167	10.2643	-1.57801	-0.0167475	1.35261	33.3337	7.76265e-09	2.30454e-06	protein_coding
AL049634.1/AL049634.2/SIRPB1/SIRPD	-1.21278	3362	280.167	49.4864	1460	121.667	21.9211	-1.20335	-0.00942939	1.60769	10.1242	0.00146332	0.019431	#N/A
IDH3B	-1.20381	3387	282.25	18.551	1500	125	13.5998	-1.17505	-0.0287664	1.65255	24.3582	7.9987e-07	8.00007e-05	protein_coding
Novel_Gene_11	1.31669	537	44.75	9.2729	1460	121.667	13.8007	1.44297	-0.126283	0.347364	12.5926	0.000387279	0.0077479	#N/A
Novel_Gene_110057	-0.866229	1823	151.917	30.7489	1020	85	10.7605	-0.837745	-0.0284838	0.845431	6.69507	0.00966798	0.0685315	#N/A
CENPB	-1.47033	4632	386	75.6131	1764	147	32.288	-1.39278	-0.0775465	2.0936	13.3503	0.000258379	0.00575041	protein_coding
Novel_Gene_110075	1.01616	738	61.5	11.5243	1571	130.917	23.2087	1.08999	-0.0738314	0.533473	7.00727	0.00811795	0.0609676	#N/A
PANK2	-0.506655	9655	804.583	45.403	6989	582.417	43.1966	-0.46619	-0.0404646	3.40383	10.2994	0.00133076	0.018194	protein_coding
LINC00658	-1.09889	1483	123.583	17.4319	664	55.3333	10.0448	-1.15926	0.0603761	0.483651	7.6977	0.00552911	0.0471876	lincRNA
C20orf196	-0.513601	5909	492.417	33.9535	4327	360.583	25.4134	-0.449547	-0.0640538	2.71091	7.97049	0.0047546	0.0432651	protein_coding
PAK5	-0.730493	10362	863.5	91.5908	6691	557.583	91.9759	-0.631009	-0.0994841	3.43452	8.77844	0.00304811	0.0320321	protein_coding
MKKS	-0.714203	9380	781.667	97.3013	6011	500.917	39.6428	-0.641983	-0.0722204	3.32637	8.36147	0.0038326	0.0377694	protein_coding
NDUFAF5	-0.615796	3773	314.417	23.4416	2540	211.667	17.3792	-0.570884	-0.0449126	1.99888	9.56699	0.00198108	0.0239356	protein_coding
NAA20	-0.525806	24466	2038.83	96.3291	17463	1455.25	63.9435	-0.486477	-0.0393291	4.7449	16.9694	3.79872e-05	0.00152428	protein_coding
NXT1	-0.606712	24008	2000.67	91.5799	15852	1321	103.934	-0.59885	-0.00786194	4.67478	15.8215	6.96059e-05	0.0023418	protein_coding
NAPB	-0.591889	6034	502.833	48.8229	4118	343.167	43.3348	-0.551171	-0.0407184	2.67059	8.3759	0.00380229	0.0375375	protein_coding
Novel_Gene_111810	-0.748601	11839	986.583	109.82	7366	613.833	60.8392	-0.684594	-0.0640073	3.61165	12.3185	0.000448482	0.00857012	#N/A
ID1	-2.09006	16211	1350.92	511.527	2826	235.5	190.327	-2.52014	0.430075	3.6659	6.19683	0.0127979	0.0822439	protein_coding
Novel_Gene_112014	0.527895	5008	417.333	45.2268	7598	633.167	59.786	0.601385	-0.0734898	2.99402	6.33124	0.0118629	0.0782625	#N/A
ROMO1	-0.990077	1924	160.333	23.9625	1014	84.5	12.1034	-0.924051	-0.0660255	0.945855	8.99139	0.00271255	0.029595	protein_coding
SCAND1	-0.519421	7292	607.667	50.8011	5209	434.083	31.8998	-0.485308	-0.0341131	2.97276	7.78499	0.0052682	0.0459035	protein_coding
Novel_Gene_112421	-0.728668	1278	106.5	9.80916	812	67.6667	10.3121	-0.654336	-0.0743314	0.429125	7.24392	0.00711415	0.0557664	#N/A
ARHGAP40	-1.48576	9846	820.5	84.4702	3598	299.833	15.2339	-1.45234	-0.0334136	3.11335	50.8952	9.74294e-13	1.47251e-09	protein_coding
FAM83D	-2.27628	6744	562	288.567	1295	107.917	15.1355	-2.38065	0.104372	2.29939	17.5974	2.72955e-05	0.0012005	protein_coding
SLC12A5-AS1	-0.525767	11423	951.917	94.234	8002	666.833	49.0295	-0.513509	-0.0122577	3.60301	9.47601	0.00208176	0.0247918	antisense
Novel_Gene_113440	-1.08881	7685	640.417	97.6727	3763	313.583	37.1537	-1.03016	-0.0586451	2.84867	15.8534	6.84441e-05	0.00231748	#N/A
Novel_Gene_113481	-0.623336	3506	292.167	28.2735	2305	192.083	7.8706	-0.605059	-0.0182766	1.90457	8.44519	0.00366011	0.0364804	#N/A
BCAS4	-0.515702	5934	494.5	44.0047	4183	348.583	28.9722	-0.504467	-0.0112348	2.68134	7.01623	0.00807741	0.0609011	protein_coding
NFATC2	-0.986223	31081	2590.08	274.16	16400	1366.67	339.293	-0.922337	-0.0638861	4.90699	10.7348	0.00105139	0.015608	protein_coding
AL354993.2	-1.05184	3451	287.583	77.9488	1831	152.583	21.5246	-0.914383	-0.137461	1.8191	8.31446	0.00393307	0.0384314	antisense
ZNF217	0.615927	51320	4276.67	291.423	81757	6813.08	643.656	0.671821	-0.055894	6.36842	26.3068	2.91258e-07	3.61356e-05	protein_coding
SPO11	-1.01166	1450	120.833	19.3433	723	60.25	7.13944	-1.00399	-0.00767152	0.478173	11.3315	0.000762022	0.0124202	protein_coding
ATP5E	-1.17057	21112	1759.33	98.0426	9780	815	80.5552	-1.11016	-0.0604097	4.30818	45.6062	1.44582e-11	1.5023e-08	protein_coding
AL389889.1	-0.837096	1130	94.1667	8.47262	659	54.9167	8.24112	-0.777972	-0.0591236	0.225757	6.06868	0.01376	0.0862594	lincRNA
Novel_Gene_114644	-1.3784	3076	256.333	57.2959	1204	100.333	19.2162	-1.35322	-0.0251795	1.45512	14.6431	0.000129907	0.00359351	#N/A
Novel_Gene_114764	-1.75394	2840	236.667	40.9625	911	75.9167	10.8833	-1.64037	-0.113574	1.3106	22.3943	2.22031e-06	0.000174117	#N/A
COL9A3	-0.633257	8172	681	98.4844	5228	435.667	59.9911	-0.64443	0.0111729	3.06424	6.34592	0.0117651	0.0778644	protein_coding
ZBTB46	0.570915	12949	1079.08	137.07	19407	1617.25	92.3335	0.583736	-0.0128218	4.33668	12.3981	0.000429779	0.0083276	protein_coding
Novel_Gene_114968	-0.692988	3370	280.833	29.1097	2132	177.667	18.6313	-0.660541	-0.0324465	1.7912	9.72354	0.00181923	0.0225538	#N/A
RGS19	-0.794093	6966	580.5	31.602	4146	345.5	38.3033	-0.74861	-0.045483	2.82305	15.5473	8.04645e-05	0.00258126	protein_coding
FP565260.7	-0.555607	3323	276.917	20.3676	2337	194.75	15.6128	-0.507829	-0.0477786	1.85224	7.62792	0.00574715	0.0485204	protein_coding
Novel_Gene_115188	-1.36365	9541	795.083	102.683	3752	312.667	36.7067	-1.34648	-0.0171737	3.06532	32.47	1.21044e-08	3.00352e-06	#N/A
AL109763.1/TMPRSS15	-0.543013	14053	1171.08	107.98	10139	844.917	54.2241	-0.470963	-0.0720502	3.95295	8.82245	0.00297546	0.0314676	#N/A
N6AMT1	-0.904014	1621	135.083	15.5434	880	73.3333	10.1611	-0.881309	-0.0227052	0.700105	9.03927	0.00264241	0.0291485	protein_coding
CASZ1	0.946022	706	58.8333	11.2968	1359	113.25	9.76398	0.944805	0.00121653	0.402671	7.39303	0.0065477	0.0529195	protein_coding
Novel_Gene_116341	0.590309	1284	107	10.4772	2052	171	14.1748	0.676386	-0.0860761	1.09482	5.97121	0.0145413	0.0895307	#N/A
SOD1	-0.857929	78933	6577.75	385.856	44998	3749.83	225.91	-0.810768	-0.0471614	6.31187	39.6725	3.00331e-10	1.72172e-07	protein_coding
DDR2	-1.65795	10090	840.833	221.587	3402	283.5	74.0292	-1.56847	-0.0894824	3.17978	9.11598	0.00253387	0.0284248	protein_coding
Novel_Gene_116497	-0.794806	2171	180.917	18.2472	1204	100.333	14.4182	-0.850524	0.0557186	1.12824	7.73785	0.00540753	0.0466337	#N/A
Novel_Gene_117073	-0.575498	11958	996.5	100.92	8404	700.333	79.0658	-0.508828	-0.0666698	3.67406	9.88582	0.00166557	0.0213165	#N/A
FAM3B	-1.05258	3330	277.5	28.6659	1654	137.833	16.5158	-1.00956	-0.0430127	1.68583	16.1225	5.93732e-05	0.00208685	protein_coding
RIPK4	1.43086	1060	88.3333	11.7075	2958	246.5	35.3826	1.48056	-0.0496946	1.32419	27.3432	1.70362e-07	2.38005e-05	protein_coding
AP001625.3/SLC37A1	-0.700558	40299	3358.25	291.729	24304	2025.33	193.224	-0.72955	0.028992	5.35021	14.8518	0.000116298	0.00328818	#N/A
Novel_Gene_117335	-0.74146	62891	5240.92	717.213	36945	3078.75	276.287	-0.767474	0.0260146	5.97375	14.6204	0.000131484	0.00361308	#N/A
PWP2	-1.99618	5844	487	195.54	1334	111.167	26.973	-2.1312	0.135016	2.20389	11.7708	0.000601669	0.0105849	protein_coding
AP001062.3/C21orf2	-0.715472	1631	135.917	20.0441	986	82.1667	4.85367	-0.726097	0.0106251	0.756241	7.07068	0.00783557	0.0596184	#N/A
TSPEAR-AS1	-0.937839	2135	177.917	27.7479	1124	93.6667	9.77034	-0.925594	-0.0122451	1.05873	11.9191	0.000555622	0.00998619	antisense
SUMO3	-0.802439	7882	656.833	46.9774	4643	386.917	33.0164	-0.763504	-0.0389348	2.99624	19.1015	1.23945e-05	0.00064964	protein_coding
Novel_Gene_117664	-1.85142	4411	367.583	60.3551	1265	105.417	14.1279	-1.80197	-0.0494521	1.85924	39.0467	4.13777e-10	2.08456e-07	#N/A
BX322557.2/LINC00205	-1.10497	2196	183	24.3768	999	83.25	13.0855	-1.13632	0.0313473	1.04073	12.5847	0.00038891	0.00777119	#N/A
AJ011932.1	-1.16497	3803	316.917	78.7399	1632	136	25.894	-1.2205	0.0555262	1.81519	7.97672	0.00473828	0.0432572	lincRNA
Novel_Gene_117989	-0.841679	2549	212.417	26.6874	1519	126.583	19.0026	-0.74681	-0.0948699	1.37214	9.39271	0.0021785	0.0254695	#N/A
Novel_Gene_118015	-0.728869	10893	907.75	154.358	6947	578.917	73.77	-0.648939	-0.0799296	3.48544	7.12798	0.00758903	0.0582483	#N/A
Novel_Gene_118060	-1.35091	1722	143.5	38.9085	681	56.75	5.92136	-1.33836	-0.0125475	0.657497	14.6382	0.000130248	0.00359698	#N/A
AP000547.1	-1.4428	6357	529.75	98.9055	2461	205.083	43.1466	-1.3691	-0.0736974	2.52282	11.6297	0.000649064	0.0110447	unprocessed_pseudogene
MRPL40	-0.501327	8431	702.583	53.7451	6100	508.333	28.2393	-0.466895	-0.0344328	3.20439	9.49936	0.00205543	0.024637	protein_coding
UFD1	-0.906376	6845	570.417	31.1457	3693	307.75	23.5298	-0.890257	-0.0161183	2.74703	26.1638	3.13643e-07	3.80607e-05	protein_coding
AC006547.2/TRMT2A	-0.611524	6382	531.833	38.1212	4271	355.917	28.41	-0.579435	-0.0320888	2.75889	11.4184	0.000727184	0.0120054	#N/A
SNAP29	-0.734136	117892	9824.33	382.885	72726	6060.5	399.644	-0.696923	-0.0372132	6.91878	50.0427	1.50435e-12	2.08415e-09	protein_coding
DERL3	-0.707921	21471	1789.25	105.921	13690	1140.83	100.167	-0.649267	-0.058654	4.46182	30.088	4.12879e-08	8.17155e-06	protein_coding
C1orf127	-0.590155	6075	506.25	71.935	4236	353	29.1202	-0.520182	-0.0699733	2.70955	6.10389	0.0134885	0.085362	protein_coding
POGK	0.647771	2339	194.917	19.7102	3751	312.583	45.3105	0.681383	-0.0336122	1.94159	6.29892	0.0120812	0.0793558	protein_coding
MN1	0.894276	1759	146.583	27.0733	3374	281.167	57.8745	0.939704	-0.0454284	1.69933	6.09111	0.0135864	0.0855797	protein_coding
ZMAT5	-0.727265	10197	849.75	65.072	6302	525.167	36.669	-0.694263	-0.0330023	3.38547	19.4629	1.02573e-05	0.000557279	protein_coding
UQCR10	-1.05687	5178	431.5	35.3797	2708	225.667	32.7482	-0.935167	-0.121699	2.33476	17.2748	3.23454e-05	0.00135781	protein_coding
CREG1	-0.656516	5420	451.667	53.3799	3498	291.5	28.6812	-0.631763	-0.0247537	2.50612	8.5081	0.00353569	0.0355418	protein_coding
CCDC157	-0.552443	4550	379.167	27.9518	3203	266.917	25.3079	-0.506443	-0.0460001	2.3011	7.61672	0.00578295	0.048707	protein_coding
Novel_Gene_119805	-0.721467	27622	2301.83	330.018	16603	1383.58	79.0183	-0.734374	0.0129067	4.80337	13.3778	0.00025462	0.00568982	#N/A
RFPL3S	-0.610392	2412	201	24.9326	1609	134.083	13.1716	-0.584066	-0.0263266	1.35918	5.87897	0.0153227	0.0928992	protein_coding
Novel_Gene_120202	-0.555706	15519	1293.25	80.2256	10693	891.083	53.0556	-0.537369	-0.018337	4.06232	13.8247	0.000200681	0.0047982	#N/A
LGALS1	-0.875638	13365	1113.75	128.058	7754	646.167	72.0097	-0.785447	-0.0901909	3.75174	16.8508	4.04367e-05	0.00159303	protein_coding
TOMM22	-0.515078	6972	581	28.5012	4944	412	38.3279	-0.495894	-0.0191842	2.9266	7.90186	0.00493841	0.0444001	protein_coding
C22orf46	-1.38636	4169	347.417	55.7479	1704	142	13.6748	-1.29078	-0.0955845	1.93903	22.8152	1.78354e-06	0.000149002	protein_coding
SHISA8	-1.45908	64521	5376.75	538.489	23272	1939.33	165.075	-1.47117	0.0120968	5.80636	61.1706	5.23378e-15	2.17529e-11	protein_coding
CENPM	-0.653423	3891	324.25	35.1743	2504	208.667	21.2158	-0.635906	-0.0175163	2.02578	7.39779	0.00653042	0.0528313	protein_coding
AC254562.1/NDUFA6-AS1	-0.56399	2698	224.833	20.2802	1853	154.417	14.5729	-0.542027	-0.0219624	1.53841	6.07346	0.0137228	0.0861544	#N/A
MCAT	-0.591195	19658	1638.17	98.0776	13284	1107	40.6657	-0.565427	-0.0257678	4.38129	24.4202	7.74519e-07	7.85145e-05	protein_coding
SCUBE1	-0.738541	22225	1852.08	230.184	13882	1156.83	140.529	-0.678968	-0.059573	4.50152	10.5303	0.00117434	0.016787	protein_coding
PARVG	-0.929499	9618	801.5	101.395	5174	431.167	59.2762	-0.894457	-0.0350418	3.21056	15.8702	6.78369e-05	0.00230632	protein_coding
Novel_Gene_121418	-0.642307	5845	487.083	42.7644	3942	328.5	35.4263	-0.568275	-0.0740314	2.65022	8.13895	0.00433245	0.0409976	#N/A
CERK	-0.916061	2630	219.167	32.0813	1391	115.917	25.83	-0.91894	0.00287975	1.34775	5.75395	0.0164516	0.0971131	protein_coding
Novel_Gene_121819	-2.21595	1419	118.25	24.7876	306	25.5	5.71879	-2.21327	-0.00267937	0.239202	22.9454	1.66669e-06	0.000142096	#N/A
Novel_Gene_122014	-0.813494	4548	379	71.5476	2746	228.833	24.9481	-0.727901	-0.0855935	2.25403	6.43493	0.0111898	0.0752243	#N/A
TUBGCP6	0.63685	1872	156	18.8595	2887	240.583	29.8863	0.624991	0.0118593	1.60517	5.86787	0.0154197	0.0933209	protein_coding
ODF3B/SCO2/TYMP	-1.28959	7991	665.917	66.2356	3275	272.917	28.6183	-1.28688	-0.00270809	2.84165	37.7832	7.90615e-10	3.55243e-07	#N/A
AC018816.1	-0.777227	4366	363.833	55.1764	2611	217.583	19.9189	-0.74171	-0.0355177	2.17205	9.31354	0.00227467	0.0262614	antisense
EDEM1	0.596902	45319	3776.58	197.332	71188	5932.33	566.064	0.651518	-0.0546161	6.19171	22.7304	1.86391e-06	0.000154167	protein_coding
CIDEC	-1.94067	3125	260.417	49.9218	823	68.5833	10.1133	-1.92489	-0.0157776	1.32211	33.7036	6.41815e-09	2.05196e-06	protein_coding
Novel_Gene_123102	-1.39371	13944	1162	173.276	5517	459.75	75.4156	-1.33769	-0.0560235	3.62943	20.6983	5.37648e-06	0.00032983	#N/A
NUP210	-1.07323	32183	2681.92	191.89	15740	1311.67	168.228	-1.03186	-0.041364	4.93722	29.3188	6.13981e-08	1.06327e-05	protein_coding
LSM3	-0.674102	34314	2859.5	187.916	22146	1845.5	84.022	-0.631751	-0.0423508	5.15866	37.9192	7.37355e-10	3.40514e-07	protein_coding
Novel_Gene_123530	-0.717462	21270	1772.5	140.899	13564	1130.33	83.1911	-0.649037	-0.0684251	4.47938	15.6573	7.59189e-05	0.00247967	#N/A
Novel_Gene_123562	1.16639	15509	1292.42	192.644	36978	3081.5	411.968	1.25356	-0.0871682	4.99732	21.6894	3.20555e-06	0.00022298	#N/A
Novel_Gene_123646	-0.605725	7278	606.5	56.3664	4982	415.167	28.7555	-0.546817	-0.0589076	2.96078	10.7478	0.00104402	0.0155388	#N/A
AC092421.1	-0.845675	15132	1261	155.981	8441	703.417	56.9143	-0.842117	-0.00355795	3.92157	15.1587	9.88428e-05	0.00296618	unprocessed_pseudogene
UBE2E1	0.524445	7646	637.167	64.2136	11325	943.75	89.3157	0.566734	-0.0422894	3.57634	6.2063	0.0127297	0.0819902	protein_coding
MIR4442/TOP2B/uc_338	0.512714	82875	6906.25	711.009	118907	9908.92	593.349	0.520825	-0.00811111	6.98875	15.4781	8.34667e-05	0.0026583	#N/A
Novel_Gene_123973	-0.742528	34391	2865.92	240.095	21182	1765.17	137.262	-0.699192	-0.0433357	5.13881	23.6016	1.1849e-06	0.000108236	#N/A
NEK10	-0.778962	5191	432.583	42.4068	3058	254.833	21.3697	-0.763424	-0.0155375	2.38349	14.011	0.000181742	0.00448954	protein_coding
AC116035.1	-1.04008	3172	264.333	38.7889	1612	134.333	23.4751	-0.976541	-0.0635344	1.60567	10.2472	0.00136892	0.0185177	lincRNA
Novel_Gene_124330	-0.84235	1416	118	19.2955	783	65.25	10.4121	-0.854737	0.0123868	0.521993	6.53635	0.0105692	0.0723774	#N/A
UBP1	0.743587	3769	314.083	23.2827	6657	554.75	76.3562	0.82069	-0.0771038	2.71839	12.0018	0.000531487	0.00972476	protein_coding
Novel_Gene_124495	-1.51232	3502	291.833	66.2493	1111	92.5833	36.5	-1.65632	0.143998	1.66227	6.68858	0.00970324	0.0686453	#N/A
Novel_Gene_124910	-0.848033	2174	181.167	19.9103	1219	101.583	14.6936	-0.834654	-0.0133793	1.13491	7.7862	0.00526469	0.045897	#N/A
CCDC13-AS1	-1.88593	1896	158	29.8856	553	46.0833	13.6079	-1.77761	-0.108318	0.682746	12.9203	0.000325037	0.0068143	antisense
POMGNT2	-0.833894	13904	1158.67	119.09	7905	658.75	52.125	-0.814663	-0.0192315	3.77894	22.5518	2.04557e-06	0.000164288	protein_coding
ABHD5	-1.10705	8489	707.417	48.3265	4091	340.917	39.6262	-1.05314	-0.0539049	2.99641	29.6422	5.19612e-08	9.71723e-06	protein_coding
MIR564/TMEM42	-0.74344	2012	167.667	15.4235	1256	104.667	18.0094	-0.679794	-0.0636459	1.05309	6.92134	0.00851732	0.0630338	#N/A
LIMD1-AS1	-0.661559	12231	1019.25	59.3864	7871	655.917	26.6494	-0.635924	-0.0256357	3.67721	22.3159	2.3129e-06	0.000178846	antisense
XCR1	0.671422	7788	649	67.7134	12935	1077.92	128.159	0.731955	-0.0605336	3.6871	10.9192	0.000951708	0.0146155	protein_coding
ELP6	-0.740226	2209	184.083	21.3234	1305	108.75	16.1748	-0.759344	0.0191176	1.16641	6.86028	0.00881325	0.0647076	protein_coding
FBXW12	-0.5542	127865	10655.4	729.491	90392	7532.67	515.2	-0.500354	-0.0538458	7.09474	23.9358	9.9602e-07	9.46219e-05	protein_coding
NDUFAF3	-0.652416	2046	170.5	23.5074	1305	108.75	11.2271	-0.648756	-0.00365963	1.09592	6.04468	0.0139483	0.087046	protein_coding
Novel_Gene_126091	0.588623	2064	172	14.8931	3268	272.333	28.8074	0.662965	-0.0743415	1.74231	6.46862	0.0109796	0.0742317	#N/A
Novel_Gene_126107	0.836164	1105	92.0833	10.9	2032	169.333	18.3985	0.878854	-0.0426902	1.00417	9.65901	0.00188425	0.0230819	#N/A
ESRG	-0.660261	2502	208.5	21.6345	1666	138.833	16.6401	-0.586693	-0.0735678	1.42263	6.70264	0.00962705	0.0683097	sense_intronic
RASAL2	0.528983	18241	1520.08	136.982	27091	2257.58	234.337	0.570629	-0.041646	4.82023	10.1301	0.00145868	0.0194004	protein_coding
ABHD6	-0.913239	1987	165.583	26.1263	1066	88.8333	11.4421	-0.898384	-0.0148541	1.01363	8.08489	0.00446358	0.0416337	protein_coding
C3orf14	-0.8184	16363	1363.58	56.3502	9671	805.917	74.7671	-0.7587	-0.0596993	4.0633	22.6581	1.93538e-06	0.000157398	protein_coding
FEZF2	-0.55227	36852	3071	489.407	25153	2096.08	210.447	-0.551012	-0.00125759	5.29748	6.07608	0.0137025	0.0860936	protein_coding
C3orf49	-0.574045	8963	746.917	64.2161	6361	530.083	70.3269	-0.494728	-0.0793174	3.28472	7.19579	0.00730749	0.0567962	protein_coding
SAMMSON	0.844386	1356	113	18.6409	2532	211	25.4859	0.90092	-0.0565339	1.30002	7.32774	0.00678984	0.0541523	lincRNA
AC117489.1/PDZRN3-AS1	-1.03957	7051	587.583	75.1393	3493	291.083	32.7857	-1.01336	-0.0262058	2.73975	20.913	4.80621e-06	0.000301522	#N/A
Novel_Gene_127797	1.02474	1539	128.25	14.095	3396	283	39.6104	1.14184	-0.117107	1.62561	13.8821	0.000194647	0.00472409	#N/A
Novel_Gene_12800	-1.16675	1390	115.833	14.3827	639	53.25	8.39744	-1.1212	-0.0455533	0.376319	13.0614	0.000301447	0.00646822	#N/A
RBBP4P2	-0.656522	2890	240.833	22.8294	1878	156.5	9.29117	-0.621872	-0.03465	1.6257	8.89525	0.00285913	0.0307061	processed_pseudogene
FBXO6	-1.58137	1300	108.333	17.7484	430	35.8333	6.83001	-1.5961	0.0147287	0.155431	20.1234	7.26035e-06	0.000426514	protein_coding
MTRNR2L12	-1.1524	68314	5692.83	809.677	32878	2739.83	506.237	-1.05506	-0.0973453	5.9916	16.7706	4.21823e-05	0.0016462	protein_coding
GABRR3	0.657343	62028	5169	648.956	101518	8459.83	811.572	0.710744	-0.0534011	6.68374	9.78903	0.00175556	0.0219776	protein_coding
LINC01699	-1.30255	1302	108.5	13.9189	533	44.4167	7.11322	-1.28852	-0.0140308	0.240892	15.7082	7.3904e-05	0.00242817	lincRNA
ZPLD1	0.7884	8341	695.083	66.1925	14755	1229.58	150.841	0.822912	-0.0345121	3.84767	15.3832	8.77663e-05	0.00275305	protein_coding
CD47	-0.544466	4581	381.75	31.6427	3274	272.833	24.9863	-0.484608	-0.0598573	2.3135	7.70995	0.00549172	0.0471335	protein_coding
USF3	0.611928	17839	1486.58	175.958	28528	2377.33	276.309	0.677344	-0.0654161	4.82824	10.3434	0.00129936	0.0179866	protein_coding
AGTRAP	-0.657542	9184	765.333	104.567	5841	486.75	46.5625	-0.652907	-0.0046343	3.2276	7.79881	0.00522806	0.0456974	protein_coding
GLUL	-0.941484	33202	2766.83	515.172	18357	1529.75	141.55	-0.85494	-0.0865446	5.06561	13.5656	0.000230371	0.00528266	protein_coding
COX17/POPDC2	-1.26549	15969	1330.75	167.247	6763	563.583	61.2091	-1.23954	-0.0259531	3.87158	29.6385	5.20607e-08	9.71723e-06	#N/A
Novel_Gene_129950	-1.2266	1237	103.083	15.627	557	46.4167	9.04154	-1.1511	-0.0755051	0.220373	12.6712	0.000371331	0.00751019	#N/A
GOLGB1	-1.67075	17841	1486.75	361.398	5946	495.5	125.637	-1.58521	-0.0855495	3.91334	16.7495	4.26527e-05	0.00166066	protein_coding
FAM162A	-0.760169	2249	187.417	29.0375	1373	114.417	16.2879	-0.711952	-0.0482166	1.20435	6.39224	0.011462	0.0765901	protein_coding
LAMC1	0.533635	149635	12469.6	1368.73	223607	18633.9	1596.52	0.579518	-0.045883	7.85387	13.4234	0.00024851	0.00560297	protein_coding
Novel_Gene_130357	-0.665386	10406	867.167	76.2566	6731	560.917	53.3728	-0.628523	-0.0368629	3.43542	13.0038	0.000310865	0.00662999	#N/A
AC092902.3	-0.786712	4551	379.25	29.5422	2689	224.083	20.0047	-0.759114	-0.0275987	2.2089	14.389	0.000148671	0.00394832	lincRNA
AC010210.1	-0.812764	2078	173.167	20.6903	1224	102	10.0235	-0.763592	-0.0491718	1.08308	9.85568	0.00169308	0.0214212	processed_transcript
NUDT16	-0.727418	89963	7496.92	896.186	57882	4823.5	174.042	-0.636217	-0.0912006	6.58759	15.7363	7.2812e-05	0.00240656	protein_coding
BCL2L12P1	-0.505315	3200	266.667	25.8015	2273	189.417	14.7491	-0.493474	-0.0118403	1.79296	5.85873	0.0155	0.0935004	processed_pseudogene
Novel_Gene_131084	-0.802994	3774	314.5	30.2874	2181	181.75	16.271	-0.791105	-0.0118893	1.92329	12.9646	0.000317431	0.00669707	#N/A
Novel_Gene_131200	-0.64214	7266	605.5	38.0796	4870	405.833	42.853	-0.57724	-0.0649007	2.94528	11.9594	0.000543712	0.00983591	#N/A
RNA5SP141	2.1261	2362	196.833	28.7902	8651	720.917	369.383	1.87286	0.253239	3.00338	14.4378	0.000144864	0.00387197	rRNA
PCCB	-0.538062	118442	9870.17	404.835	85383	7115.25	424.664	-0.47216	-0.0659018	7.02452	22.6973	1.89636e-06	0.000156074	protein_coding
Novel_Gene_131694	-1.11541	1118	93.1667	11.3444	534	44.5	7.67769	-1.06601	-0.0494025	0.0926279	10.4062	0.0012559	0.0175614	#N/A
RNF7	-0.930704	8217	684.75	44.1789	4540	378.333	37.0574	-0.855919	-0.0747844	3.01599	23.295	1.38958e-06	0.000124203	protein_coding
Novel_Gene_131822	1.38998	4807	400.583	42.7256	12962	1080.17	155.848	1.43108	-0.0410974	3.4853	24.3039	8.22719e-07	8.09332e-05	#N/A
WWTR1	-1.89709	2946	245.5	75.3676	893	74.4167	35.1276	-1.72203	-0.175067	1.38137	11.2935	0.000777795	0.0125909	protein_coding
MME-AS1	-0.757469	2461	205.083	22.4298	1505	125.417	16.7461	-0.709481	-0.0479875	1.30581	7.02876	0.00802107	0.0606257	antisense
SLC33A1	0.586648	41802	3483.5	166.933	65198	5433.17	312.888	0.641256	-0.0546078	6.06816	35.6708	2.33636e-09	9.2481e-07	protein_coding
Novel_Gene_132832	-0.765135	3137	261.417	38.3594	1863	155.25	11.7268	-0.751758	-0.0133767	1.64658	8.26538	0.00404083	0.0391029	#N/A
C3orf80	-1.05763	1787	148.917	28.6775	865	72.0833	8.02879	-1.04677	-0.0108626	0.785229	10.0001	0.00156533	0.0204428	protein_coding
Novel_Gene_132981	0.797329	7012	584.333	70.9225	12563	1046.92	97.7699	0.841283	-0.0439539	3.60003	17.0884	3.56792e-05	0.00145384	#N/A
AC074033.1/MECOM	-2.05432	8087	673.917	152.129	1941	161.75	67.602	-2.0588	0.0044835	2.7169	11.7048	0.000623378	0.0108166	#N/A
AC008040.2/GPR160	-0.675834	35875	2989.58	336.953	22906	1908.83	119.005	-0.647253	-0.0285802	5.20715	18.5444	1.65991e-05	0.000806903	#N/A
CLDN11	-1.52865	4169	347.417	33.6437	1415	117.917	37.1003	-1.5589	0.0302518	1.86503	10.8777	0.000973266	0.0148357	protein_coding
NCEH1	-0.578232	102536	8544.67	772.317	69061	5755.08	488.112	-0.570187	-0.00804464	6.75963	14.6699	0.000128076	0.00356063	protein_coding
Novel_Gene_133486	-1.53197	5023	418.583	53.0652	1807	150.583	15.3739	-1.47495	-0.0570203	2.13292	36.3494	1.64928e-09	6.86522e-07	#N/A
AC026355.1/LINC00578	-0.974462	26809	2234.08	360.849	14518	1209.83	83.213	-0.884875	-0.0895876	4.75087	14.9324	0.000111433	0.00318859	#N/A
KCNMB2-AS1	-1.50247	2507	208.917	33.9756	880	73.3333	15.0461	-1.51039	0.00791893	1.1266	14.0458	0.000178412	0.0044536	antisense
ZNF639	-0.626869	11915	992.917	60.748	7970	664.167	51.0739	-0.580127	-0.0467413	3.67551	12.7797	0.000350406	0.00720086	protein_coding
Novel_Gene_133750	-1.11462	3674	306.167	49.7783	1649	137.417	17.2339	-1.15576	0.0411355	1.77501	11.2877	0.000780205	0.0126176	#N/A
ATP11B	0.773107	62414	5201.17	498.028	110289	9190.75	588.64	0.821347	-0.0482407	6.75406	33.0555	8.95632e-09	2.52371e-06	protein_coding
CLCN2	0.532959	3090	257.5	24.4136	4486	373.833	31.1416	0.537823	-0.00486412	2.26555	6.60081	0.0101932	0.0706979	protein_coding
MAGEF1	-0.882608	2827	235.583	31.3699	1584	132	19.7419	-0.8357	-0.0469086	1.48795	6.65739	0.00987453	0.069326	protein_coding
RPL39L	-1.34272	20613	1717.75	206.867	8499	708.25	81.1786	-1.27819	-0.0645301	4.23091	34.313	4.69232e-09	1.60134e-06	protein_coding
HRASLS	-0.531664	9658	804.833	50.6225	6816	568	26.6833	-0.502799	-0.0288652	3.39086	11.6679	0.000635885	0.0109405	protein_coding
Novel_Gene_134935	0.785673	18519	1543.25	158.674	34398	2866.5	230.215	0.893318	-0.107646	5.06519	16.3612	5.23465e-05	0.0019211	#N/A
Novel_Gene_135114	-1.20463	2231	185.917	45.0243	986	82.1667	12.4437	-1.17803	-0.0265974	1.09737	10.1409	0.00145015	0.0193237	#N/A
ABCA11P/ZNF721/ZNF732	0.773524	211612	17634.3	2009.61	380702	31725.2	3477.47	0.847241	-0.0737166	8.524	16.4621	4.96326e-05	0.00186192	#N/A
MIR571/ZNF141	0.532069	8611	717.583	69.0253	12799	1066.58	78.4992	0.571778	-0.0397095	3.74495	10.7002	0.00107127	0.0157749	#N/A
Novel_Gene_135267	-0.879196	1447	120.583	15.4221	825	68.75	10.4462	-0.810599	-0.0685969	0.573242	6.48365	0.0108871	0.0738769	#N/A
ATP5I	-0.630791	12231	1019.25	68.3628	8204	683.667	39.7925	-0.576143	-0.0546481	3.70438	15.7712	7.14808e-05	0.00236942	protein_coding
C4orf48	-0.782165	1907	158.917	20.5011	1096	91.3333	12.213	-0.799057	0.0168916	0.949134	6.89395	0.00864879	0.0637173	protein_coding
RGS12	1.03027	983	81.9167	12.614	1953	162.75	18.9665	0.990429	0.03984	0.929373	12.2664	0.000461195	0.0087627	protein_coding
Novel_Gene_135906	-1.23411	1943	161.917	30.6281	866	72.1667	9.06862	-1.16585	-0.068268	0.851254	15.2193	9.57194e-05	0.00290279	#N/A
BLOC1S4	-0.803289	2531	210.917	26.2795	1436	119.667	10.6929	-0.817652	0.0143624	1.3474	9.78559	0.00175884	0.0220021	protein_coding
Novel_Gene_136209	0.539196	14615	1217.92	133.583	21609	1800.75	138.133	0.564182	-0.024986	4.51552	8.93781	0.00279327	0.0301155	#N/A
Novel_Gene_136407	-0.935211	4436	369.667	65.2651	2551	212.583	36.3319	-0.798196	-0.137014	2.1791	7.79934	0.00522653	0.0456974	#N/A
Novel_Gene_136548	-0.543898	12813	1067.75	85.9704	8974	747.833	53.655	-0.513785	-0.0301123	3.79033	10.9549	0.000933542	0.0143972	#N/A
LINC00504	-0.704362	6287	523.917	34.5735	3921	326.75	32.289	-0.68115	-0.0232117	2.72281	10.3507	0.00129424	0.0179677	lincRNA
MED28	-0.518613	23621	1968.42	160.234	16668	1389	78.4219	-0.502989	-0.0156244	4.68393	10.693	0.00107541	0.0158219	protein_coding
Novel_Gene_137005	0.646017	2867	238.917	28.876	4450	370.833	30.3879	0.634263	0.0117531	2.21999	7.43452	0.00639845	0.0522466	#N/A
C1orf53	-0.961425	2160	180	26.3214	1144	95.3333	16.0101	-0.916944	-0.044481	1.09005	8.21021	0.00416554	0.0398918	protein_coding
LINC02357	-0.737347	2095	174.583	14.6523	1299	108.25	14.0713	-0.689549	-0.0477986	1.13321	7.93348	0.00485284	0.0438709	lincRNA
Novel_Gene_13770	-1.64929	1727	143.917	19.9827	576	48	8.09882	-1.58413	-0.0651651	0.597956	18.9413	1.348e-05	0.000690431	#N/A
UGDH	0.835904	25786	2148.83	187.971	47614	3967.83	529.152	0.884798	-0.048894	5.51157	21.6201	3.32343e-06	0.000226724	protein_coding
ATP10D	-0.558991	66749	5562.42	515.888	44486	3707.17	450.077	-0.585395	0.0264043	6.15533	5.99396	0.0143549	0.0887839	protein_coding
ZAR1	-0.754385	157230	13102.5	839.793	94184	7848.67	485.054	-0.739323	-0.0150623	7.31067	44.733	2.25821e-11	2.0857e-08	protein_coding
Novel_Gene_139971	1.22432	994	82.8333	19.3519	2480	206.667	46.6839	1.31902	-0.0947054	1.08897	9.36545	0.00221113	0.0257064	#N/A
Novel_Gene_140364	-0.671492	2102	175.167	17.6506	1425	118.75	17.3599	-0.560801	-0.110691	1.17945	6.10161	0.0135058	0.08537	#N/A
NUDT9	-0.848991	5362	446.833	36.3664	2968	247.333	24.3246	-0.85328	0.00428897	2.43036	13.5795	0.000228664	0.00527993	protein_coding
PIGY/PYURF	-0.655478	3932	327.667	30.5769	2560	213.333	13.7496	-0.61912	-0.0363587	2.04519	10.8696	0.000977547	0.0148689	#N/A
FAM13A-AS1/FAM13A-AS1_1/FAM13A-AS1_2	0.578982	2290	190.833	14.1704	3498	291.5	20.8514	0.611183	-0.032201	1.89176	7.66684	0.0056245	0.0478054	#N/A
CCSER1	-0.735555	20709	1725.75	228.847	12770	1064.17	57.7747	-0.697499	-0.0380552	4.41785	14.0549	0.00017755	0.00445006	protein_coding
Novel_Gene_141031	-1.25888	1550	129.167	12.7177	678	56.5	8.74946	-1.19291	-0.0659735	0.557979	17.0737	3.59571e-05	0.00146158	#N/A
RABIF	-0.515725	19986	1665.5	118.708	14144	1178.67	65.6797	-0.4988	-0.016925	4.43351	14.1911	0.000165152	0.00424863	protein_coding
AC004053.1	-0.514608	16382	1365.17	148.411	11747	978.917	66.3273	-0.479819	-0.0347884	4.16298	7.5992	0.00583941	0.0489562	lincRNA
PPFIA4	1.02911	717	59.75	10.0846	1392	116	23.4275	0.957114	0.0719999	0.509641	5.76297	0.0163674	0.0969315	protein_coding
PLA2G12A	-0.548655	14129	1177.42	53.9441	9951	829.25	59.0034	-0.505746	-0.042909	3.93245	15.3197	9.07637e-05	0.0028152	protein_coding
AP1AR	-1.01389	2658	221.5	34.5625	1455	121.25	24.7212	-0.869322	-0.144567	1.42583	7.11136	0.00765971	0.0586292	protein_coding
Novel_Gene_141876	-0.759713	7869	655.75	68.3236	4906	408.833	41.7278	-0.681633	-0.0780796	3.02564	11.9402	0.000549341	0.00989469	#N/A
LINC02262	0.67887	37350	3112.5	217.213	61669	5139.08	590.433	0.723437	-0.044567	5.96399	14.2313	0.000161659	0.0042125	lincRNA
NUDT6	0.791953	829	69.0833	11.1888	1440	120	14.3859	0.796625	-0.00467192	0.555037	6.38557	0.0115052	0.0767733	protein_coding
PLEKHA6	-1.61841	7057	588.083	168.154	2497	208.083	46.4982	-1.49886	-0.119548	2.65638	12.5141	0.000403901	0.00797488	protein_coding
EEF1GP8/LINC02465	-0.670446	12020	1001.67	124.786	7859	654.917	70.6126	-0.613019	-0.0574264	3.65645	8.5253	0.00350243	0.0353325	#N/A
Novel_Gene_143050	-0.894381	3567	297.25	38.2001	1995	166.25	20.122	-0.838322	-0.0560585	1.83133	11.8158	0.00058731	0.0104136	#N/A
Novel_Gene_143382	-0.645075	12449	1037.42	72.8939	8201	683.417	78.9672	-0.602158	-0.042917	3.7201	10.35	0.00129475	0.0179677	#N/A
LSM6	-0.598523	30628	2552.33	159.469	20643	1720.25	142.163	-0.569199	-0.0293246	5.03778	13.7122	0.000213061	0.00500567	protein_coding
GUCY1A3	0.821536	4669	389.083	51.1711	8423	701.917	114.73	0.851221	-0.0296842	3.0509	8.46733	0.00361581	0.0361309	protein_coding
Novel_Gene_144547	-0.651619	2454	204.5	16.9735	1608	134	18.3996	-0.609868	-0.0417507	1.37839	6.93287	0.00846259	0.0626684	#N/A
Novel_Gene_144551	-0.835031	1196	99.6667	12.4318	674	56.1667	7.36889	-0.827397	-0.00763407	0.306871	7.34728	0.00671642	0.0537345	#N/A
LINC01612	-0.824106	5445	453.75	58.0328	3191	265.917	23.878	-0.770923	-0.0531826	2.48403	11.4046	0.000732627	0.0120593	lincRNA
IKBKE	-0.606163	4263	355.25	36.9	2759	229.917	30.4139	-0.627724	0.021561	2.16081	6.15134	0.0131313	0.0837069	protein_coding
Novel_Gene_145205	-0.58304	3528	294	27.8255	2464	205.333	20.2643	-0.517848	-0.0651919	1.95226	5.84648	0.0156082	0.094017	#N/A
Novel_Gene_145357	-0.730349	11874	989.5	153.517	7367	613.917	92.0438	-0.688657	-0.0416923	3.58889	9.95968	0.00160006	0.020782	#N/A
Novel_Gene_145644	-1.05724	5585	465.417	64.8227	2641	220.083	28.9661	-1.08047	0.0232343	2.39795	13.5433	0.00023312	0.00533831	#N/A
SLC25A4	-1.38652	4544	378.667	39.3999	1729	144.083	31.7689	-1.39402	0.00750458	2.03507	15.6999	7.42285e-05	0.00242923	protein_coding
FAM149A/RPSAP70	-0.576818	105582	8798.5	542.994	71381	5948.42	518.965	-0.564752	-0.0120661	6.81132	18.218	1.97012e-05	0.000920033	#N/A
CD46P1/CR1L	0.906941	2418	201.5	29.1642	4674	389.5	29.5728	0.950843	-0.0439021	2.15892	12.1241	0.00049774	0.00924573	#N/A
AC106772.2	-0.814729	1178	98.1667	12.7801	687	57.25	10.267	-0.777958	-0.0367713	0.251105	6.52467	0.0106388	0.0726963	antisense
CEP72	0.706903	7441	620.083	72.096	12420	1035	72.667	0.739097	-0.0321939	3.64472	15.0403	0.000105239	0.00306946	protein_coding
TPPP	0.680307	2039	169.917	26.8115	3402	283.5	26.3308	0.738521	-0.0582146	1.76826	8.02691	0.00460874	0.0424254	protein_coding
Novel_Gene_146491	0.89893	682	56.8333	9.60179	1330	110.833	12.7694	0.963583	-0.0646529	0.341516	7.38697	0.00656981	0.0529695	#N/A
Novel_Gene_146514	-0.920334	3640	303.333	33.8442	1989	165.75	32.5314	-0.871895	-0.0484384	1.81607	9.46043	0.00209951	0.0248917	#N/A
IRX4/MRPL36	-0.67229	35090	2924.17	185.619	22590	1882.5	131.386	-0.635376	-0.0369139	5.18523	29.4581	5.71402e-08	1.01059e-05	#N/A
NDUFS6	-1.29658	19906	1658.83	75.7297	8163	680.25	44.9313	-1.28603	-0.0105465	4.17146	66.0663	4.36009e-16	2.41622e-12	protein_coding
Novel_Gene_146536	-0.648529	3050	254.167	26.9581	2008	167.333	16.2585	-0.60305	-0.0454794	1.68486	7.89523	0.00495653	0.0445144	#N/A
Novel_Gene_1469	0.506724	14056	1171.33	116.363	20724	1727	122.686	0.560116	-0.0533925	4.43698	9.60787	0.00193745	0.023511	#N/A
Novel_Gene_14697	-0.630168	4638	386.5	25.4211	3124	260.333	24.828	-0.570108	-0.0600592	2.30817	10.1163	0.00146962	0.019478	#N/A
Novel_Gene_147216	-0.653434	15517	1293.08	125.578	9982	831.833	101.813	-0.636449	-0.0169853	4.00767	11.6417	0.000644912	0.0109872	#N/A
Novel_Gene_147254	-0.758293	11457	954.75	115.048	7084	590.333	81.1608	-0.693593	-0.0646994	3.5804	8.56216	0.00343222	0.0348773	#N/A
Novel_Gene_147264	-0.817558	1149	95.75	12.8936	684	57	9.61375	-0.748311	-0.0692475	0.226733	5.9981	0.0143213	0.0887113	#N/A
Novel_Gene_147276	-0.688029	5942	495.167	50.1476	3852	321	44.1197	-0.625341	-0.0626886	2.66295	6.23872	0.0124987	0.0811998	#N/A
AC092810.3	-0.505198	13572	1131	81.5823	9837	819.75	44.3985	-0.464343	-0.0408549	3.88664	12.8471	0.000337994	0.00701322	lincRNA
MARCH11	-0.953696	4061	338.417	55.0283	2104	175.333	25.8461	-0.9487	-0.00499589	2.00214	8.74775	0.00309984	0.0324732	protein_coding
LINC02223	-0.598156	4683	390.25	30.2915	3169	264.083	16.4591	-0.563405	-0.0347504	2.33637	9.09957	0.0025567	0.0286023	lincRNA
AL031316.1	-1.01767	3048	254	32.975	1571	130.917	17.4983	-0.95618	-0.0614912	1.57725	12.4448	0.000419163	0.0081695	antisense
Novel_Gene_148193	0.772782	2963	246.917	40.0756	5052	421	41.9917	0.769796	0.00298585	2.34191	6.975	0.00826563	0.0616527	#N/A
AC139783.1/AMACR/C1QTNF3/C1QTNF3-AMACR	0.825385	7090	590.833	130.709	12874	1072.83	89.6598	0.860603	-0.0352183	3.63368	11.608	0.000656696	0.0111518	#N/A
LIFR-AS1	-0.72936	1193	99.4167	9.51112	733	61.0833	7.07263	-0.702709	-0.0266506	0.312047	8.06168	0.00452113	0.0420144	antisense
PLCXD3	-2.6719	8818	734.833	197.316	1504	125.333	24.7485	-2.55165	-0.120258	2.81567	26.4342	2.72664e-07	3.4083e-05	protein_coding
Novel_Gene_149039	0.76688	2094	174.5	14.8464	3644	303.667	26.6018	0.799262	-0.0323819	1.87157	11.9727	0.000539855	0.00980024	#N/A
AC010435.1/AMD1P3	-0.640521	2859	238.25	23.6813	1883	156.917	11.4749	-0.602478	-0.0380435	1.61605	7.6732	0.0056047	0.0476615	#N/A
SLC30A1	0.53037	22972	1914.33	118.171	33943	2828.58	100.106	0.563238	-0.0328672	5.17286	20.2669	6.73542e-06	0.000399915	protein_coding
NDUFS4	-0.640145	13850	1154.17	53.201	9232	769.333	70.073	-0.585171	-0.0549742	3.88739	13.5752	0.000229195	0.0052814	protein_coding
CDC20B	-0.667117	4150	345.833	38.5917	2695	224.583	29.2198	-0.622826	-0.044291	2.11648	7.21361	0.00723528	0.0564461	protein_coding
Novel_Gene_149953	-0.569054	2395	199.583	22.7008	1626	135.5	8.14778	-0.558698	-0.0103555	1.38105	6.16573	0.0130248	0.0833594	#N/A
NENF	-1.2744	18133	1511.08	111.825	7682	640.167	84.8652	-1.23906	-0.0353314	4.04578	39.2539	3.72123e-10	1.99566e-07	protein_coding
MRPS36	-0.732906	2201	183.417	12.6871	1399	116.583	12.7294	-0.653763	-0.0791426	1.20171	9.89214	0.00165986	0.0212762	protein_coding
SMN2	0.888353	8045	670.417	107.307	15239	1269.92	75.0514	0.921604	-0.0332514	3.88833	7.21944	0.00721184	0.056316	protein_coding
AC145138.1/NAIP	-0.53583	25989	2165.75	169.066	18500	1541.67	86.162	-0.490376	-0.0454541	4.80995	14.5952	0.000133256	0.00364972	#N/A
GTF2H2	-0.530653	7796	649.667	63.4391	5476	456.333	28.622	-0.509612	-0.0210409	3.09604	7.00829	0.0081133	0.0609676	protein_coding
MAP1B	-1.48756	12867	1072.25	276.355	5099	424.917	113.267	-1.33539	-0.152166	3.57499	12.1073	0.000502254	0.00929532	protein_coding
Novel_Gene_15059	-1.0148	10586	882.167	173.827	5149	429.083	52.047	-1.03979	0.0249924	3.32848	9.84937	0.0016989	0.0214622	#N/A
Novel_Gene_150617	-0.968758	2223	185.25	20.6439	1116	93	13.9104	-0.994171	0.025413	1.11745	10.1595	0.00143563	0.0192323	#N/A
BATF3	-1.33137	4740	395	36.8062	1907	158.917	25.0413	-1.31358	-0.0177928	2.09265	27.3221	1.72231e-07	2.38611e-05	protein_coding
COL4A3BP	-0.690219	31441	2620.08	183.509	19865	1655.42	102.975	-0.662418	-0.0278008	5.02556	26.9008	2.14173e-07	2.87148e-05	protein_coding
SV2C	-0.610371	3038	253.167	25.5864	2055	171.25	17.3843	-0.563983	-0.0463875	1.71986	6.24745	0.0124372	0.0808954	protein_coding
S100Z	-1.49779	4446	370.5	27.9682	1587	132.25	13.0779	-1.48621	-0.0115828	1.95679	42.3735	7.54041e-11	5.22331e-08	protein_coding
Novel_Gene_150942	-0.648598	15330	1277.5	83.2759	9858	821.5	75.2912	-0.636991	-0.0116069	4.00212	15.1596	9.87957e-05	0.00296618	#N/A
ZBED3	-0.754381	10018	834.833	102.412	6250	520.833	54.298	-0.680666	-0.0737147	3.36011	10.6452	0.00110358	0.0160939	protein_coding
Novel_Gene_15098	-1.43092	1579	131.583	32.845	584	48.6667	13.4915	-1.43497	0.00405368	0.464553	7.57977	0.00590271	0.0492688	#N/A
DHFR	-0.602533	17545	1462.08	71.3705	12104	1008.67	74.7736	-0.535576	-0.0669565	4.24293	16.9548	3.82808e-05	0.0015266	protein_coding
CKMT2-AS1	-0.693004	2290	190.833	15.8883	1503	125.25	13.788	-0.607503	-0.0855011	1.29973	7.91511	0.00490237	0.0442224	antisense
CKMT2	-0.557172	27922	2326.83	211.595	19570	1630.83	111.099	-0.512759	-0.0444135	4.9116	13.2253	0.000276195	0.00604177	protein_coding
Novel_Gene_151476	-0.927743	3012	251	34.7857	1692	141	17.6982	-0.831992	-0.0957507	1.6105	11.2998	0.000775143	0.0125724	#N/A
Novel_Gene_151729	-0.515524	12708	1059	130	8860	738.333	56.3469	-0.520358	0.00483458	3.7655	7.06302	0.00786914	0.0597645	#N/A
GLRX	-0.930488	86633	7219.42	640.756	47071	3922.58	374.24	-0.880078	-0.0504096	6.42211	26.5895	2.51611e-07	3.21772e-05	protein_coding
LIX1	-0.702565	13312	1109.33	194.599	8279	689.917	99.6333	-0.685199	-0.0173665	3.7497	7.60172	0.00583126	0.0489373	protein_coding
LINC01846	-0.558756	4119	343.25	29.8983	2919	243.25	25.06	-0.49682	-0.0619364	2.17324	5.98696	0.014412	0.0889875	lincRNA
Novel_Gene_152290	-0.676264	6139	511.583	39.1321	3974	331.167	21.2941	-0.627412	-0.0488522	2.68583	14.2465	0.00016036	0.00418522	#N/A
AC008467.1	-1.04603	1906	158.833	25.1142	939	78.25	12.5173	-1.02135	-0.0246821	0.887263	9.24767	0.00235795	0.0269979	lincRNA
SNORA13	-1.30893	1935	161.25	66.6887	764	63.6667	10.972	-1.34069	0.0317603	0.710511	6.98736	0.00820872	0.0615006	snoRNA
AC010230.1	-0.70699	17064	1422	109.569	10432	869.333	87.3031	-0.70994	0.00294993	4.13183	14.0357	0.000179373	0.0044549	antisense
LINC02147	-0.610569	21594	1799.5	160.18	14568	1214	133.486	-0.567828	-0.0427416	4.54376	7.77963	0.00528385	0.0459676	lincRNA
TNFAIP8	-0.515878	19319	1609.92	167.377	13323	1110.25	149.497	-0.536101	0.020223	4.35856	6.09902	0.0135257	0.08537	protein_coding
Novel_Gene_153224	0.602519	13070	1089.17	86.3445	20481	1706.75	221.082	0.648027	-0.0455076	4.39758	7.36463	0.00665193	0.0534321	#N/A
AC114284.1	-0.991231	3171	264.25	34.5697	1589	132.417	17.0394	-0.996819	0.0055873	1.61035	12.2794	0.000457983	0.00874164	lincRNA
Novel_Gene_153552	-1.46972	2633	219.417	28.2916	1025	85.4167	11.9592	-1.36108	-0.108638	1.27093	21.9426	2.80922e-06	0.000205742	#N/A
LMNB1	0.519173	66887	5573.92	372.544	98129	8177.42	550.28	0.552954	-0.0337805	6.70229	19.3688	1.07753e-05	0.000577867	protein_coding
Novel_Gene_153613	0.984466	722	60.1667	9.79242	1452	121	16.5447	1.00797	-0.0235052	0.447983	8.29105	0.00398409	0.038689	#N/A
LYRM7	-0.974851	1342	111.833	16.0524	694	57.8333	5.73642	-0.951377	-0.0234743	0.417566	11.6519	0.000641358	0.010981	protein_coding
IL4	-1.54117	4058	338.167	107.949	1328	110.667	18.342	-1.61151	0.0703416	1.75499	10.7505	0.00104251	0.0155303	protein_coding
AC005355.1/JADE2/LINC01843	-0.987945	5983	498.583	76.0298	2972	247.667	26.5054	-1.00943	0.0214898	2.50165	15.4564	8.44296e-05	0.0026736	#N/A
SAR1B	0.665221	4310	359.167	50.3051	7212	601	64.9073	0.742712	-0.0774907	2.84996	6.70437	0.00961769	0.0682725	protein_coding
TXNDC15	-0.971786	15193	1266.08	61.2644	7975	664.583	60.605	-0.92985	-0.0419361	3.89521	30.9322	2.67206e-08	5.64948e-06	protein_coding
SIL1	-0.804217	21840	1820	147.91	12772	1064.33	56.3645	-0.773988	-0.0302285	4.43745	41.3392	1.27979e-10	7.88022e-08	protein_coding
PURA	-1.0778	3326	277.167	38.4402	1620	135	23.4175	-1.03779	-0.0400053	1.70652	10.1502	0.00144289	0.0192886	protein_coding
#VALUE!	0.721175	1577	131.417	14.781	2609	217.417	31.6126	0.726314	-0.00513931	1.44151	5.92764	0.0149052	0.0909685	#VALUE!
Novel_Gene_154816	-0.978364	5662	471.833	79.6048	3010	250.833	31.5087	-0.911548	-0.0668159	2.45593	12.3538	0.000440092	0.00845841	#N/A
Novel_Gene_154819	-0.617687	9429	785.75	130	6512	542.667	60.8961	-0.534004	-0.0836829	3.326	6.06433	0.0137939	0.0864066	#N/A
DPYSL3	-2.14057	29783	2481.92	684.195	7875	656.25	463.643	-1.91914	-0.221434	4.66661	8.92215	0.00281733	0.0303552	protein_coding
SPINK5	0.83051	900	75	10.593	1606	133.833	12.0948	0.835475	-0.0049654	0.685442	8.28399	0.00399962	0.0388171	protein_coding
IL17B	-1.27599	18176	1514.67	229.674	7618	634.833	95.8582	-1.25455	-0.0214409	3.99654	21.5134	3.51361e-06	0.000235175	protein_coding
SYNPO	-1.45078	6325	527.083	125.069	2484	207	72.0407	-1.3484	-0.102385	2.53645	9.51288	0.00204034	0.0244738	protein_coding
Novel_Gene_155518	-0.809955	2248	187.333	20.1334	1363	113.583	15.4804	-0.721856	-0.0880988	1.2083	8.76971	0.00306274	0.0321453	#N/A
CCDC69	-1.5724	13466	1122.17	198.005	4804	400.333	75.7663	-1.48701	-0.0853817	3.56515	27.0638	1.96845e-07	2.70459e-05	protein_coding
ATOX1	-0.754967	2281	190.083	15.2039	1376	114.667	12.6451	-0.729186	-0.0257815	1.24002	9.55787	0.00199094	0.0240198	protein_coding
C1orf115	-2.23312	5879	489.917	125.488	1296	108	26.2875	-2.18151	-0.0516138	2.23754	21.0316	4.51766e-06	0.000286665	protein_coding
LINC01861	-1.03326	5917	493.083	66.0476	2992	249.333	20.5439	-0.983756	-0.0495021	2.50063	19.4652	1.02448e-05	0.000557279	lincRNA
FAXDC2	-0.539068	6842	570.167	60.9735	4607	383.917	33.0432	-0.570591	0.0315223	2.86561	6.19055	0.0128434	0.0824407	protein_coding
EBF1	-0.579565	114753	9562.75	687.344	78494	6541.17	490.749	-0.547878	-0.0316877	6.93153	20.8097	5.07249e-06	0.000315844	protein_coding
AC068657.1	-0.675813	2055	171.25	23.7328	1313	109.417	10.5345	-0.646271	-0.0295415	1.13267	6.20179	0.0127621	0.0820977	processed_pseudogene
Novel_Gene_156231	0.6771	1241	103.417	12.5713	2020	168.333	17.9854	0.702852	-0.0257524	1.03597	7.41092	0.0064829	0.0526402	#N/A
Novel_Gene_156568	-1.17007	1485	123.75	19.6431	665	55.4167	8.55947	-1.15904	-0.0110303	0.468634	12.7007	0.000365525	0.00742891	#N/A
Novel_Gene_156650	-0.591039	2421	201.75	19.8872	1676	139.667	12.5971	-0.530581	-0.0604577	1.39857	6.11441	0.0134084	0.0851698	#N/A
C5orf58	-0.699689	32555	2712.92	206.769	21092	1757.67	156.315	-0.626183	-0.0735061	5.10394	16.3386	5.29747e-05	0.00193562	protein_coding
AC008632.1/AC016573.1	-1.30667	7332	611	64.2059	3031	252.583	48.081	-1.27441	-0.0322582	2.72732	20.9712	4.66233e-06	0.000293603	#N/A
Novel_Gene_156997	0.5496	2605	217.083	22.1049	3851	320.917	22.5867	0.56395	-0.0143493	2.02498	7.02397	0.00804256	0.0607252	#N/A
AC139491.2/AC139491.4/AC139491.6/AC139493.2	-0.696476	18239	1519.92	93.5883	11764	980.333	70.8089	-0.632648	-0.0638284	4.25758	21.5087	3.52232e-06	0.000235175	#N/A
TAF1A	0.603909	115289	9607.42	488.07	182812	15234.3	991.64	0.665106	-0.0611968	7.54497	39.3241	3.58991e-10	1.98941e-07	protein_coding
Novel_Gene_15728	-0.842294	1339	111.583	18.0787	731	60.9167	10.6019	-0.873213	0.0309183	0.412828	6.01491	0.0141855	0.0881665	#N/A
PRELID1	-0.69891	11764	980.333	36.6081	7531	627.583	44.6473	-0.643465	-0.0554451	3.61615	22.9213	1.68775e-06	0.000142431	protein_coding
PRR7	0.585462	2277	189.75	25.2566	3398	283.167	17.6145	0.577552	0.0079101	1.83867	7.15771	0.00746423	0.0576908	protein_coding
ZNF879	-0.54589	23823	1985.25	105.558	16833	1402.75	95.2525	-0.501063	-0.0448273	4.68535	18.6027	1.6099e-05	0.000793734	protein_coding
LINC00847	0.676867	7611	634.25	58.483	12753	1062.75	107.62	0.744679	-0.0678119	3.65875	11.6413	0.000645025	0.0109872	lincRNA
DUSP22	0.593367	67567	5630.58	565.7	105016	8751.33	468.269	0.636218	-0.0428517	6.75381	22.6527	1.94085e-06	0.000157398	protein_coding
Novel_Gene_157891	0.899096	20912	1742.67	255.553	40505	3375.42	299.196	0.953769	-0.0546729	5.24248	17.111	3.5258e-05	0.00144376	#N/A
AURKAIP1	-0.628258	16436	1369.67	105.748	10861	905.083	73.2796	-0.597702	-0.0305552	4.0993	17.1541	3.44668e-05	0.00141834	protein_coding
AL133351.1	-1.07854	1923	160.25	29.3297	906	75.5	8.8133	-1.08578	0.00723863	0.843045	9.72457	0.00181821	0.0225538	antisense
Novel_Gene_158332	-0.91458	5682	473.5	65.9198	3249	270.75	71.12	-0.806403	-0.108177	2.49085	7.18653	0.00734527	0.0570181	#N/A
DSP	-1.63726	14876	1239.67	310.026	5062	421.833	203.496	-1.55521	-0.0820563	3.67288	8.70206	0.00317851	0.0329352	protein_coding
Novel_Gene_158505	-0.728702	1821	151.75	18.8117	1143	95.25	6.86904	-0.671906	-0.0567965	0.940137	7.77327	0.00530251	0.0460335	#N/A
AC092809.2	-1.11008	1886	157.167	23.3212	868	72.3333	15.6932	-1.11956	0.00948453	0.813763	9.47858	0.00207885	0.0247918	sense_intronic
CNIH4	-0.5594	6442	536.833	52.0268	4490	374.167	39.11	-0.520793	-0.0386064	2.79653	7.07656	0.00780986	0.0594501	protein_coding
ADTRP	-0.695278	10110	842.5	98.496	6269	522.417	55.7101	-0.689476	-0.00580216	3.37441	8.84992	0.00293102	0.0311164	protein_coding
AL109914.1/AL138720.1	0.523626	4015	334.583	22.81	6081	506.75	52.5372	0.598909	-0.0752826	2.66981	7.1054	0.00768519	0.0587431	#N/A
RNF144B	-0.578809	40737	3394.75	227.528	28388	2365.67	248.088	-0.521059	-0.0577507	5.44853	15.947	6.51422e-05	0.0022441	protein_coding
FHAD1	-1.38904	7949	662.417	82.9239	3052	254.333	47.4669	-1.38102	-0.00802455	2.82303	15.788	7.0852e-05	0.00236055	protein_coding
Novel_Gene_15953	-0.992455	2705	225.417	43.27	1452	121	11.3751	-0.897587	-0.0948681	1.47157	9.98365	0.00157936	0.0205614	#N/A
SPTLC1P2	-0.699567	23531	1960.92	125.313	15061	1255.08	159.404	-0.643745	-0.0558215	4.61254	11.3571	0.000751607	0.0122892	processed_pseudogene
ACOT13	-0.708992	15791	1315.92	125.792	10007	833.917	77.0075	-0.658093	-0.0508991	4.03545	14.6442	0.000129835	0.00359351	protein_coding
Novel_Gene_159708	-0.848982	9386	782.167	73.664	5503	458.583	37.7573	-0.770292	-0.0786903	3.27337	15.7128	7.37229e-05	0.00242702	#N/A
HIST1H2AC	1.03578	4957	413.083	82.6287	10477	873.083	116.278	1.07969	-0.0439023	3.2664	11.7239	0.000617041	0.0107417	protein_coding
Novel_Gene_159900	-1.0009	2350	195.833	46.4495	1175	97.9167	12.1071	-1	-0.000903964	1.16075	8.38193	0.0037897	0.03748	#N/A
Novel_Gene_159927	0.706398	7271	605.917	82.0456	12517	1043.08	127.417	0.783663	-0.0772646	3.60182	7.12708	0.00759283	0.0582483	#N/A
PPP1R10	0.522642	48312	4026	250.25	72318	6026.5	505.375	0.581973	-0.0593307	6.23333	21.5809	3.39208e-06	0.000230177	protein_coding
ATAT1	0.79591	805	67.0833	10.5021	1426	118.833	15.5538	0.824913	-0.0290038	0.497168	8.02313	0.00461838	0.0424436	protein_coding
CCHCR1	-0.867246	5724	477	49.1998	3118	259.833	33.8365	-0.876403	0.00915631	2.49356	15.2365	9.48514e-05	0.0028881	protein_coding
LSM2	-0.725129	7734	644.5	64.8996	4834	402.833	29.2994	-0.677997	-0.0471316	2.99443	14.2576	0.000159417	0.0041737	protein_coding
C6orf48/SNORD48/SNORD52	0.791498	4675	389.583	45.0922	8153	679.417	52.3814	0.802365	-0.0108667	3.00872	14.8285	0.000117744	0.00331778	#N/A
COQ8A	0.614902	9569	797.417	80.243	14902	1241.83	104.71	0.639066	-0.0241643	3.93989	13.661	0.000218953	0.00511968	protein_coding
Novel_Gene_160666	0.529556	5805	483.75	50.8375	8635	719.583	58.7629	0.5729	-0.0433436	3.16884	7.99997	0.00467781	0.0429187	#N/A
PPIL1	-0.875511	120534	10044.5	460.196	67432	5619.33	385.661	-0.837935	-0.0375759	6.90292	56.0074	7.21981e-14	1.33366e-10	protein_coding
Novel_Gene_161132	-1.15177	6336	528	64.6208	2923	243.583	26.6988	-1.11612	-0.0356457	2.59253	19.9655	7.88508e-06	0.000452032	#N/A
Novel_Gene_161300	1.93587	719	59.9167	13.2004	2805	233.75	43.3116	1.96394	-0.0280706	1.1427	18.3857	1.80405e-05	0.000861847	#N/A
Novel_Gene_161314	0.672228	925	77.0833	9.54373	1501	125.083	15.9343	0.698399	-0.0261705	0.635125	5.99317	0.0143614	0.0887907	#N/A
Novel_Gene_161337	0.508949	1487713	123976	10207.6	2297196	191433	21084.6	0.626778	-0.117829	11.2159	7.50396	0.00615634	0.0508693	#N/A
TFEB	0.930831	1665	138.75	20.0091	3283	273.583	26.9316	0.979493	-0.0486613	1.63438	13.0236	0.000307582	0.00658115	protein_coding
USP49	0.51332	8930	744.167	62.7651	13163	1096.92	89.0809	0.559756	-0.046436	3.80099	7.75448	0.00535796	0.0462733	protein_coding
TRERF1	-0.729851	10650	887.5	98.5979	6619	551.583	107.706	-0.686168	-0.043683	3.43501	8.48666	0.00357759	0.0358298	protein_coding
MRPL14	-1.07711	8165	680.417	62.7696	4039	336.583	31.9297	-1.01545	-0.0616592	2.96692	27.4017	1.65289e-07	2.32875e-05	protein_coding
Novel_Gene_161848	-0.952808	1843	153.583	16.5769	966	80.5	8.27235	-0.931961	-0.0208473	0.864947	13.512	0.000237039	0.00539833	#N/A
GLYATL3	-0.601581	9344	778.667	65.4411	6395	532.917	74.2263	-0.547096	-0.0544847	3.31083	6.29234	0.0121261	0.0794939	protein_coding
TFAP2D	-1.02547	13693	1141.08	175.379	6782	565.167	92.8334	-1.01366	-0.0118124	3.69297	11.3052	0.000772909	0.0125485	protein_coding
AL158050.1	-0.961256	2484	207	14.6013	1298	108.167	7.41705	-0.936375	-0.0248815	1.28619	20.022	7.65561e-06	0.000443465	processed_pseudogene
DST	-0.559138	33858	2821.5	317.996	24724	2060.33	385.939	-0.453585	-0.105554	5.22239	5.86161	0.0154746	0.0934413	protein_coding
Novel_Gene_162745	-1.14981	13163	1096.92	108.381	6443	536.917	56.5088	-1.03068	-0.119127	3.6725	25.7177	3.95183e-07	4.53115e-05	#N/A
FAM135A	0.62867	15324	1277	91.5052	24398	2033.17	118.721	0.67097	-0.0422997	4.64204	21.2191	4.09658e-06	0.000266038	protein_coding
DDI2/RSC1A1	0.510416	66458	5538.17	419.989	98035	8169.58	546.78	0.560854	-0.0504379	6.69289	16.633	4.53538e-05	0.00174136	#N/A
Novel_Gene_163144	0.888768	982	81.8333	8.60658	1861	155.083	12.4087	0.922283	-0.0335149	0.874388	13.2272	0.000275919	0.00604177	#N/A
Novel_Gene_163474	0.885027	1355	112.917	20.9857	2502	208.5	13.0735	0.884789	0.000238316	1.29786	10.7307	0.00105374	0.0156275	#N/A
Novel_Gene_163625	0.554891	1811	150.917	12.8985	2732	227.667	20.1815	0.593171	-0.0382802	1.51885	6.81711	0.00902888	0.0655511	#N/A
Novel_Gene_163820	-1.0162	6689	557.417	91.7802	3372	281	63.9046	-0.988186	-0.0280174	2.69664	7.58691	0.00587937	0.0491568	#N/A
MANEA	0.517858	2486	207.167	20.2214	3699	308.25	27.8367	0.573309	-0.0554508	1.96336	5.77017	0.0163005	0.0966917	protein_coding
Novel_Gene_164523	-0.585009	12990	1082.5	54.5856	8891	740.917	34.1517	-0.546984	-0.0380256	3.82246	12.9685	0.000316777	0.00669176	#N/A
FBLIM1	-0.907332	3718	309.833	58.8238	2041	170.083	28.4441	-0.865251	-0.0420815	1.88727	7.10103	0.00770395	0.0588054	protein_coding
Novel_Gene_164721	-1.20034	1905	158.75	39.6607	827	68.9167	10.3356	-1.20383	0.00349217	0.779695	6.05303	0.0138825	0.0867407	#N/A
FAM229B	-0.735759	1603	133.583	17.7966	958	79.8333	11.2309	-0.742677	0.00691785	0.717712	6.56718	0.0103877	0.0716279	protein_coding
AL445524.1	-0.565234	26585	2215.42	129.53	18718	1559.83	106.638	-0.506186	-0.0590483	4.85273	15.0643	0.000103908	0.00304132	antisense
AL450405.1	2.15903	1104	92	7.96774	5193	432.75	174.15	2.23383	-0.0747933	1.94091	18.6992	1.53046e-05	0.000761793	processed_pseudogene
Novel_Gene_16570	-1.22223	1619	134.917	18.8135	696	58	11.8814	-1.21794	-0.00428345	0.558267	13.0676	0.000300454	0.00646822	#N/A
CENPW	-0.501233	27188	2265.67	209.228	19972	1664.33	111.767	-0.444991	-0.0562421	4.92607	7.58958	0.00587066	0.0491358	protein_coding
Novel_Gene_166206	-0.74276	13124	1093.67	70.703	8055	671.25	54.1128	-0.704251	-0.0385086	3.74696	23.1684	1.48419e-06	0.000130554	#N/A
AL078590.2	-1.5115	12104	1008.67	125.133	4352	362.667	32.1071	-1.47573	-0.0357682	3.41713	38.0908	6.75293e-10	3.30198e-07	lincRNA
Novel_Gene_166709	-0.832138	6343	528.583	58.8476	3682	306.833	20.6327	-0.784676	-0.0474619	2.6946	14.496	0.000140454	0.00379066	#N/A
CITED2	1.8671	2248	187.333	49.3121	8926	743.833	290.732	1.98937	-0.122271	2.8408	7.16064	0.00745206	0.0576235	protein_coding
HYMAI/PLAGL1	-0.515932	13166	1097.17	109.476	9600	800	66.4683	-0.455711	-0.0602213	3.84958	8.07445	0.00448937	0.0418128	#N/A
SF3B5	-0.542317	5081	423.417	20.0694	3628	302.333	21.6001	-0.485938	-0.0563791	2.47037	10.4963	0.00119617	0.0169678	protein_coding
Novel_Gene_167088	1.38795	3098	258.167	65.008	8283	690.25	92.8386	1.41882	-0.0308703	2.83481	9.92622	0.00162941	0.0210438	#N/A
Novel_Gene_16720	-0.503875	7525	627.083	46.245	5548	462.333	48.931	-0.439724	-0.0641512	3.048	5.94362	0.0147706	0.0904298	#N/A
OPRM1	1.41681	1181	98.4167	25.3815	3345	278.75	58.2767	1.502	-0.0851898	1.53582	10.374	0.00127801	0.0177948	protein_coding
Novel_Gene_167768	-0.880144	1747	145.583	16.6567	950	79.1667	8.03292	-0.87888	-0.00126422	0.807357	10.2381	0.00137571	0.0185642	#N/A
SLC22A2	-1.111	10614	884.5	218.233	4796	399.667	49.8022	-1.14606	0.0350652	3.2826	10.1067	0.00147729	0.0195075	protein_coding
AL023775.1	-0.71307	1165	97.0833	7.98527	730	60.8333	7.99226	-0.674362	-0.0387083	0.308645	7.27024	0.00701066	0.0552904	processed_pseudogene
Novel_Gene_168517	-1.3726	9066	755.5	104.503	3538	294.833	68.7089	-1.35753	-0.0150719	2.98713	17.384	3.05385e-05	0.0013018	#N/A
EDARADD/ENO1P1	-1.22461	1999	166.583	44.5937	861	71.75	9.48534	-1.21519	-0.00941692	0.855385	11.2822	0.000782544	0.0126372	#N/A
Novel_Gene_168666	-1.54469	2724	227	77.2489	945	78.75	20.2137	-1.52734	-0.0173542	1.25079	8.14014	0.0043296	0.0409976	#N/A
C6orf120	-0.68136	18732	1561	101.591	11974	997.833	77.2399	-0.6456	-0.0357598	4.29266	17.9293	2.29262e-05	0.00104351	protein_coding
AL354892.3/ERMARD	-0.752818	61903	5158.58	372.997	37759	3146.58	258.674	-0.713189	-0.0396288	5.98849	24.5741	7.15066e-07	7.44412e-05	#N/A
Novel_Gene_168782	0.671762	4998	416.5	44.7929	8621	718.417	82.1807	0.786504	-0.114742	3.08909	7.82271	0.00515937	0.0454855	#N/A
Novel_Gene_168806	1.1244	1428	119	35.6105	3169	264.083	50.5214	1.15003	-0.0256339	1.4967	8.05564	0.00453622	0.0420508	#N/A
C7orf50	-0.53727	21526	1793.83	172.039	15226	1268.83	103.204	-0.499543	-0.0377267	4.53315	10.1187	0.00146772	0.019474	protein_coding
ZFAND2A	-0.563713	730466	60872.2	3612.82	510290	42524.2	3358.74	-0.5175	-0.0462136	9.62092	17.3566	3.09822e-05	0.00131398	protein_coding
NUDT1	-1.23493	2874	239.5	20.9789	1236	103	10.4032	-1.21738	-0.0175467	1.40089	25.6988	3.99065e-07	4.53115e-05	protein_coding
GNA12	0.527169	172234	14352.8	1325.18	250735	20894.6	956.752	0.541793	-0.0146245	8.04981	23.2115	1.4513e-06	0.00012834	protein_coding
ZP4	-0.544269	145265	12105.4	1490.88	106264	8855.33	1360.64	-0.451034	-0.0932348	7.28939	7.11305	0.00765248	0.0586278	protein_coding
Novel_Gene_169573	-1.94671	3597	299.75	44.6079	891	74.25	22.2548	-2.0133	0.0665875	1.6014	17.5042	2.86672e-05	0.00124041	#N/A
Novel_Gene_169645	-0.830892	39355	3279.58	299.376	22894	1907.83	133.564	-0.781577	-0.0493145	5.31163	24.6285	6.95158e-07	7.40833e-05	#N/A
ETV1	1.02742	2067	172.25	33.0569	4418	368.167	42.3082	1.09586	-0.0684392	2.07243	9.3484	0.0022318	0.0258922	protein_coding
TSPAN13	-0.677976	3579	298.25	25.2149	2293	191.083	21.2408	-0.64232	-0.0356555	1.89832	9.15608	0.00247893	0.0279784	protein_coding
AC098592.2	-1.25101	5539	461.583	133.346	2312	192.667	15.5862	-1.26048	0.0094772	2.31884	14.3117	0.000154902	0.00407476	processed_pseudogene
Novel_Gene_170047	-0.532044	14505	1208.75	235.181	10189	849.083	56.6579	-0.509538	-0.022506	3.95082	5.80898	0.0159445	0.095078	#N/A
AC004130.1	-1.14895	1206	100.5	12.3328	546	45.5	8.10303	-1.14326	-0.00568927	0.221099	10.5651	0.00115244	0.0165881	antisense
Novel_Gene_170289	-0.762107	5881	490.083	51.9728	3592	299.333	22.9325	-0.711274	-0.0508326	2.61186	11.6436	0.000644242	0.0109872	#N/A
HOXA-AS2	-0.86129	1124	93.6667	12.5047	637	53.0833	9.32938	-0.819277	-0.0420134	0.218678	5.96535	0.0145897	0.0896354	antisense
Novel_Gene_170699	-0.819243	1551	129.25	13.7709	872	72.6667	7.17881	-0.830799	0.0115557	0.66771	9.38841	0.00218362	0.0255113	#N/A
Novel_Gene_170821	-0.670203	1596	133	21.1305	1018	84.8333	11.4996	-0.648723	-0.0214801	0.737934	5.71891	0.0167832	0.0983503	#N/A
SCRN1	0.677255	7592	632.667	93.1616	12201	1016.75	107.587	0.684447	-0.00719252	3.60951	8.70143	0.00317961	0.0329352	protein_coding
LSM5	-0.575857	9184	765.333	36.8992	6302	525.167	38.7814	-0.543313	-0.032544	3.31495	11.0098	0.000906327	0.0140688	protein_coding
BMPER	-1.02884	6767	563.917	89.0921	3296	274.667	41.178	-1.0378	0.0089619	2.67113	12.3934	0.000430851	0.00832896	protein_coding
AC005537.1	0.568424	5398	449.833	30.3956	8549	712.417	92.0005	0.663331	-0.0949063	3.12834	6.94	0.00842892	0.0625038	lincRNA
CCM2	-1.00779	11254	937.833	99.3553	5667	472.25	40.3834	-0.989781	-0.0180049	3.40444	32.4835	1.20209e-08	3.00352e-06	protein_coding
ADCY1	-1.28118	5931	494.25	65.359	2447	203.917	60.0512	-1.27726	-0.00392045	2.42904	7.01532	0.0080815	0.0609043	protein_coding
TNS3	-1.8703	5719	476.583	122.065	1707	142.25	62.7043	-1.7443	-0.126004	2.30841	11.1546	0.000838246	0.0132596	protein_coding
UPP1	-1.17373	3380	281.667	50.5688	1528	127.333	22.4237	-1.14538	-0.0283551	1.67794	11.0591	0.000882533	0.0138155	protein_coding
CCT6A	-1.04113	11231	935.917	75.3938	5678	473.167	54.8512	-0.984032	-0.0570935	3.42243	28.3903	9.91599e-08	1.57003e-05	protein_coding
AC073188.1/AC073188.3/AC073188.4/VN1R31P	-0.766624	1883	156.917	19.9645	1157	96.4167	13.8331	-0.702644	-0.0639798	0.962956	6.83346	0.00894656	0.065322	#N/A
ZNF92	0.692283	14844	1237	94.8679	25054	2087.83	196.971	0.755161	-0.0628777	4.63591	17.8431	2.39893e-05	0.00108376	protein_coding
AC073335.2	0.868464	1538	128.167	14.8945	2828	235.667	47.653	0.878727	-0.0102623	1.49684	6.39265	0.0114594	0.0765901	lincRNA
Novel_Gene_173421	-0.69758	1089	90.75	8.88063	695	57.9167	6.38708	-0.647919	-0.0496612	0.224678	6.71473	0.00956199	0.0681206	#N/A
ZP3	-0.954939	789335	65777.9	5311.26	436862	36405.2	4907.26	-0.85346	-0.101479	9.59328	32.7217	1.06346e-08	2.85162e-06	protein_coding
POMZP3	-0.521336	11639	969.917	82.0016	8299	691.583	51.8055	-0.487958	-0.0333781	3.64189	11.0903	0.000867825	0.0136367	protein_coding
AC004990.1	-0.767637	5244	437	32.0149	3221	268.417	34.3854	-0.703159	-0.0644776	2.4227	12.6263	0.000380351	0.00765538	antisense
Novel_Gene_174180	-0.888438	1818	151.5	27.4625	1025	85.4167	15.157	-0.826728	-0.0617098	0.867669	6.32489	0.0119055	0.0784527	#N/A
Novel_Gene_174192	-0.873876	2844	237	31.4274	1604	133.667	26.7319	-0.826247	-0.0476287	1.51729	5.76252	0.0163715	0.0969315	#N/A
TMEM243	-0.718926	6065	505.417	32.3362	3752	312.667	27.1651	-0.692848	-0.0260778	2.64684	13.573	0.000229458	0.0052814	protein_coding
AC079760.2	-0.587876	54641	4553.42	247.547	37608	3134	161.371	-0.538944	-0.048932	5.88023	24.2374	8.51603e-07	8.27948e-05	lincRNA
AKAP9	-0.602285	41471	3455.92	224.923	28245	2353.75	229.023	-0.554107	-0.0481775	5.4576	16.4761	4.92683e-05	0.00185314	protein_coding
PON3	-0.945539	1033	86.0833	10.2945	546	45.5	7.87737	-0.919867	-0.0256712	0.0531027	7.68174	0.00557822	0.0474849	protein_coding
SEM1	-1.29632	10293	857.75	76.1451	4158	346.5	37.0643	-1.3077	0.011384	3.2301	26.7333	2.33562e-07	3.05746e-05	protein_coding
Novel_Gene_174819	-1.09543	1452	121	10.6607	676	56.3333	6.12042	-1.10295	0.00751153	0.465645	19.1197	1.22768e-05	0.000645891	#N/A
AC004893.2/TRRAP	0.865139	41173	3431.08	355.908	77850	6487.5	618.827	0.918998	-0.0538597	6.21105	29.33	6.10429e-08	1.06327e-05	#N/A
SLC12A9	0.571145	2621	218.417	15.0134	3962	330.167	26.182	0.596112	-0.024966	2.05939	8.96081	0.00275832	0.0298853	protein_coding
MUC12	-0.889395	3562	296.833	42.5733	1859	154.917	26.5699	-0.938161	0.0487658	1.82522	6.933	0.00846196	0.0626684	protein_coding
FIS1	-0.523567	5006	417.167	29.9628	3539	294.917	31.661	-0.500317	-0.0232507	2.44351	6.76077	0.00931836	0.0669769	protein_coding
TFB2M	0.683199	10878	906.5	61.0565	18178	1514.83	141.962	0.74078	-0.0575811	4.18789	15.8897	6.71438e-05	0.00229213	protein_coding
PUS7	0.546484	30654	2554.5	175.11	45698	3808.17	153.614	0.576056	-0.0295718	5.58554	28.1843	1.10297e-07	1.69213e-05	protein_coding
Novel_Gene_175575	-0.706311	4920	410	24.5459	3158	263.167	38.1621	-0.639647	-0.066664	2.38095	8.08426	0.00446514	0.0416337	#N/A
Novel_Gene_175700	0.815298	10250	854.167	113.791	18794	1566.17	273.204	0.874648	-0.0593499	4.16839	8.84813	0.0029339	0.031127	#N/A
Novel_Gene_17572	0.709757	1401	116.75	17.9819	2325	193.75	16.5021	0.730774	-0.0210164	1.24453	6.67447	0.00978038	0.0689239	#N/A
Novel_Gene_175759	-1.23396	3158	263.167	34.6803	1369	114.083	15.156	-1.20589	-0.0280704	1.49569	13.7964	0.000203728	0.00483854	#N/A
LINC00998	-1.40161	3740	311.667	26.8405	1472	122.667	23.2891	-1.34526	-0.0563456	1.74538	21.2268	4.08013e-06	0.000266009	protein_coding
Novel_Gene_176127	1.23065	668	55.6667	11.6133	1621	135.083	22.4585	1.27896	-0.0483101	0.574335	9.4355	0.00212825	0.0251055	#N/A
PTPRZ1	1.04473	8441	703.417	75.6769	18083	1506.92	195.306	1.09915	-0.0544188	4.0552	19.0056	1.30332e-05	0.000672911	protein_coding
Novel_Gene_176354	-1.08658	1538	128.167	28.5694	745	62.0833	8.23652	-1.04574	-0.0408374	0.609197	8.24241	0.00409228	0.0395297	#N/A
Novel_Gene_176472	-1.22621	1430	119.167	12.5908	627	52.25	6.67438	-1.18948	-0.0367318	0.420028	18.7924	1.4575e-05	0.000741006	#N/A
Novel_Gene_176525	-0.741529	11348	945.667	61.6441	7081	590.083	72.9491	-0.680413	-0.061116	3.55217	15.2647	9.34445e-05	0.00285572	#N/A
Novel_Gene_176643	-1.03885	2031	169.25	29.6898	1055	87.9167	14.0521	-0.944947	-0.0939041	0.99862	9.92374	0.00163161	0.0210438	#N/A
Novel_Gene_176798	-2.22923	3191	265.917	43.5701	686	57.1667	14.6157	-2.21773	-0.0115059	1.28337	33.6352	6.64797e-09	2.08533e-06	#N/A
OR2T4	0.882283	15880	1323.33	122.009	30727	2560.58	242.277	0.952296	-0.0700129	4.85312	28.5306	9.22289e-08	1.48801e-05	protein_coding
LRGUK	-0.761766	6432	536	80.077	3800	316.667	46.8012	-0.759268	-0.00249827	2.6939	7.52358	0.00608964	0.0504436	protein_coding
AKR1B1	-0.725508	34762	2896.83	226.644	21579	1798.25	113.268	-0.687883	-0.0376245	5.15862	30.9991	2.58152e-08	5.64708e-06	protein_coding
ATP6V0A4	-0.640806	9747	812.25	150.136	6124	510.333	15.7933	-0.670484	0.0296784	3.31094	6.47332	0.0109506	0.0741417	protein_coding
MGAM2	-1.38461	12328	1027.33	245.925	5102	425.167	107.041	-1.2728	-0.111807	3.48052	10.7124	0.00106417	0.0157122	protein_coding
Novel_Gene_17797	-1.45627	9325	777.083	216.577	3725	310.417	60.0314	-1.32386	-0.132405	3.07986	13.4218	0.000248721	0.00560297	#N/A
AC006974.1	-0.935187	11225	935.417	117.848	6032	502.667	36.8663	-0.896007	-0.0391801	3.45976	19.2746	1.13204e-05	0.000603209	lincRNA
Novel_Gene_178149	-0.790163	2035	169.583	31.095	1225	102.083	12.7544	-0.732247	-0.0579164	1.04835	6.47385	0.0109473	0.0741417	#N/A
RARRES2	-0.521374	92828	7735.67	761.915	65093	5424.42	323.532	-0.512058	-0.00931638	6.62321	13.5193	0.00023612	0.00539348	protein_coding
CDK5	-0.692238	32116	2676.33	94.0945	20200	1683.33	77.7132	-0.668937	-0.0233007	5.06303	34.403	4.48043e-09	1.58483e-06	protein_coding
Novel_Gene_178342	-0.781052	1245	103.75	9.91259	752	62.6667	10.7853	-0.727341	-0.0537107	0.380093	5.99574	0.0143405	0.0887603	#N/A
Novel_Gene_178354	-0.625419	4774	397.833	45.8247	3240	270	26.7585	-0.559205	-0.066214	2.33934	7.76845	0.00531665	0.0460841	#N/A
CHPF2/MIR671	-0.618541	5933	494.417	65.8128	3894	324.5	33.9138	-0.607509	-0.0110317	2.61158	7.38483	0.00657761	0.052981	#N/A
PAXIP1-AS2	0.788279	721	60.0833	9.9624	1262	105.167	10.4017	0.807641	-0.0193621	0.361096	6.16146	0.0130564	0.083428	antisense
HTR5A	0.537793	25600	2133.33	103.253	38695	3224.58	174.076	0.596003	-0.0582106	5.3383	24.319	8.16305e-07	8.07801e-05	protein_coding
Novel_Gene_178663	1.41061	1627	135.583	48.0338	4492	374.333	80.7193	1.46514	-0.0545375	1.91184	7.43847	0.00638442	0.0521577	#N/A
AC009403.1/AC009403.2/CNPY1	-0.792763	3097	258.083	29.125	1903	158.583	11.2354	-0.702596	-0.0901672	1.71521	10.1675	0.0014294	0.0191798	#N/A
Novel_Gene_178747	0.601222	1200	100	11.4627	1870	155.833	15.9411	0.640004	-0.0387821	0.966173	5.74088	0.0165745	0.0974711	#N/A
Novel_Gene_178842	-0.613455	19523	1626.92	193.59	13197	1099.75	181.601	-0.564965	-0.0484901	4.37636	6.25828	0.0123614	0.0805283	#N/A
NOM1	0.609803	13178	1098.17	93.3343	20499	1708.25	96.3269	0.637422	-0.0276188	4.39676	21.9917	2.73836e-06	0.000204149	protein_coding
Novel_Gene_178999	0.743744	1236	103	11.7273	2179	181.583	24.4278	0.817987	-0.0742436	1.09302	7.85712	0.0050621	0.0451489	#N/A
Novel_Gene_179146	0.632303	7502	625.167	80.6069	11824	985.333	82.9084	0.656371	-0.0240678	3.58657	10.2936	0.00133495	0.0182212	#N/A
Novel_Gene_179216	0.893762	870	72.5	10.513	1689	140.75	25.8044	0.957082	-0.06332	0.696185	8.02432	0.00461533	0.0424436	#N/A
MYOM2	-1.10912	5569	464.083	69.2783	2736	228	29.795	-1.02535	-0.0837729	2.40832	13.8202	0.000201163	0.0047982	protein_coding
AC084768.1	-0.792465	1441	120.083	20.1139	872	72.6667	9.44789	-0.72467	-0.0677944	0.580688	6.47294	0.0109529	0.0741417	lincRNA
Novel_Gene_179713	-1.62229	1745	145.417	51.4075	561	46.75	8.98157	-1.63715	0.0148678	0.548017	12.0852	0.000508233	0.00937777	#N/A
AC022784.6	-2.33417	24425	2035.42	390.045	5138	428.167	57.6044	-2.24908	-0.0850926	4.31286	42.5606	6.85257e-11	5.06333e-08	lincRNA
Novel_Gene_179838	0.600497	12799	1066.58	105.822	20171	1680.92	145.26	0.656252	-0.0557546	4.36677	11.9203	0.000555258	0.00998619	#N/A
Novel_Gene_180049	0.918162	791	65.9167	7.50501	1598	133.167	16.5995	1.01452	-0.0963559	0.621731	9.41589	0.00215113	0.0252738	#N/A
NEIL2	-0.58473	5579	464.917	45.8828	3811	317.583	36.591	-0.549837	-0.034893	2.56356	7.59761	0.00584457	0.0489748	protein_coding
AC068587.6	-0.625186	10696	891.333	39.0416	7035	586.25	26.5339	-0.604449	-0.020737	3.51214	15.4422	8.50652e-05	0.00268861	lincRNA
DLC1	0.741075	2911	242.583	40.774	4889	407.417	43.7135	0.748025	-0.00694929	2.31347	6.78781	0.00917827	0.0662565	protein_coding
Novel_Gene_180265	0.56673	123113	10259.4	1125.02	186105	15508.8	1031.03	0.596134	-0.0294039	7.60599	10.3454	0.00129796	0.0179866	#N/A
ZDHHC2	-0.51846	4281	356.75	27.0541	3031	252.583	16.5004	-0.498154	-0.0203063	2.21466	7.39927	0.00652502	0.0528303	protein_coding
Novel_Gene_180477	-2.38889	4796	399.667	83.0077	1015	84.5833	16.4268	-2.24035	-0.148537	1.97241	28.877	7.71225e-08	1.26947e-05	#N/A
RPL30P9	-1.12646	2599	216.583	25.8262	1257	104.75	14.0384	-1.04797	-0.0784897	1.31845	13.9367	0.000189075	0.00463	processed_pseudogene
PPP3CC	-0.506964	14090	1174.17	70.1301	10110	842.5	50.5499	-0.478889	-0.028075	3.93576	13.2388	0.000274216	0.00603021	protein_coding
SORBS3	-1.34191	10660	888.333	206.276	4184	348.667	59.5944	-1.34925	0.00734482	3.19932	12.4675	0.0004141	0.0081184	protein_coding
R3HCC1	0.796302	11750	979.167	136.187	20511	1709.25	126.473	0.803737	-0.00743463	4.34361	12.4876	0.000409664	0.00804567	protein_coding
Novel_Gene_18089	0.910093	1208	100.667	19.8362	2288	190.667	18.8697	0.921467	-0.011374	1.12041	8.33955	0.00387913	0.0381149	#N/A
AC012574.1	-0.931554	1046	87.1667	13.6597	584	48.6667	11.0023	-0.840843	-0.0907112	0.0840837	6.09288	0.0135728	0.0855797	lincRNA
Novel_Gene_18091	1.61201	1985	165.417	30.4035	6615	551.25	135.978	1.7366	-0.124588	2.37836	16.3518	5.26056e-05	0.00192636	#N/A
KCTD9	0.518967	29369	2447.42	188.646	44516	3709.67	258.149	0.60003	-0.0810625	5.53847	13.8229	0.000200878	0.0047982	protein_coding
FBXO16/ZNF395	0.53087	91024	7585.33	1248.02	133132	11094.3	814.33	0.548538	-0.0176681	7.11651	7.54327	0.00602345	0.0501429	#N/A
Novel_Gene_181278	-0.910091	1481	123.417	12.0651	808	67.3333	8.3877	-0.874144	-0.0359468	0.579887	11.2333	0.000803447	0.0128683	#N/A
GTF2E2	-0.545253	16359	1363.25	126.165	11164	930.333	82.1598	-0.551231	0.00597792	4.12421	8.57079	0.00341598	0.0347769	protein_coding
EIF4EBP1	-0.712064	9181	765.083	81.6486	5770	480.833	65.5056	-0.67008	-0.0419836	3.22767	9.34846	0.00223173	0.0258922	protein_coding
LSM1	-0.657826	4097	341.417	29.6659	2679	223.25	22.4864	-0.612873	-0.0449531	2.11596	8.61963	0.0033256	0.0341074	protein_coding
AC087623.3/LETM2	-0.592441	11439	953.25	135.181	7517	626.417	53.2471	-0.605732	0.0132911	3.58672	7.20516	0.00726941	0.0566326	#N/A
AC069120.1/AC069120.3	-1.82772	1273	106.083	10.7043	350	29.1667	9.18153	-1.86281	0.0350848	0.0849672	14.7882	0.000120289	0.00337804	#N/A
AKR1E2	0.738369	3136	261.333	32.3638	5287	440.583	26.8168	0.753524	-0.0151546	2.40272	14.8669	0.000115368	0.00327862	protein_coding
Novel_Gene_182109	0.686374	1063	88.5833	9.61175	1728	144	13.9951	0.700962	-0.014588	0.827184	8.58309	0.00339298	0.0345639	#N/A
AC026241.1	-0.761308	1327	110.583	16.7488	787	65.5833	5.74649	-0.753733	-0.00757535	0.466322	6.71988	0.00953443	0.0680884	processed_pseudogene
Novel_Gene_18254	-0.818084	25093	2091.08	226.527	14888	1240.67	125.228	-0.753135	-0.0649486	4.69124	14.1977	0.000164576	0.00424863	#N/A
SSU72	-0.680643	81288	6774	369.573	51553	4296.08	164.558	-0.656986	-0.0236568	6.3927	57.2876	3.76512e-14	7.82439e-11	protein_coding
Novel_Gene_18364	-0.548944	22726	1893.83	151.967	15719	1309.92	92.4009	-0.531834	-0.0171094	4.59648	15.2743	9.29751e-05	0.00285187	#N/A
LACTB2	-0.974647	2094	174.5	18.5417	1114	92.8333	12.3784	-0.910512	-0.0641349	1.03686	10.8135	0.00100764	0.0151876	protein_coding
PRKCQ-AS1	-0.595098	20890	1740.83	109.531	14154	1179.5	59.5575	-0.561603	-0.0334954	4.48623	17.4761	2.90944e-05	0.00125309	processed_transcript
RPS20P21/TMEM70	-0.889205	6986	582.167	120.311	3810	317.5	30.8165	-0.874676	-0.0145291	2.76543	10.1154	0.00147037	0.019478	#N/A
Novel_Gene_184175	-1.1314	2560	213.333	28.4062	1219	101.583	23.0472	-1.07045	-0.0609568	1.29631	9.59002	0.00195638	0.0237061	#N/A
HEY1	-0.988131	1329	110.75	14.606	690	57.5	10.564	-0.945673	-0.0424579	0.385271	6.75786	0.00933356	0.0670282	protein_coding
HNRNPA1P4	-0.586244	2170	180.833	18.402	1434	119.5	9.67698	-0.59765	0.0114063	1.21875	5.72676	0.0167083	0.0980499	processed_pseudogene
Novel_Gene_184588	-0.930006	3378	281.5	27.4178	1802	150.167	7.97518	-0.90657	-0.0234354	1.74362	17.2452	3.28526e-05	0.00136886	#N/A
FAM92A	-0.57931	4418	368.167	34.9952	3103	258.583	21.9678	-0.50973	-0.0695803	2.26673	7.18712	0.00734289	0.0570181	protein_coding
CDH17	-0.694566	53424	4452	365.63	34235	2852.92	195.257	-0.642016	-0.0525504	5.78686	29.1884	6.56702e-08	1.12553e-05	protein_coding
OSR2	0.720494	29214	2434.5	143.944	50265	4188.75	312.114	0.782894	-0.0624007	5.63731	36.3465	1.65178e-09	6.86522e-07	protein_coding
Novel_Gene_185780	-0.526824	6159	513.25	41.2427	4426	368.833	24.3413	-0.476693	-0.0501312	2.75222	8.81669	0.00298488	0.031507	#N/A
Novel_Gene_186331	-0.956109	20433	1702.75	173.95	11109	925.75	75.1169	-0.879172	-0.0769372	4.35579	21.9027	2.86832e-06	0.000208068	#N/A
DEPTOR	0.737519	3305	275.417	36.2365	5964	497	56.2313	0.85163	-0.114111	2.54349	8.15023	0.00430556	0.0408449	protein_coding
MRPL13	-0.580037	8475	706.25	54.1263	5948	495.667	47.3306	-0.510809	-0.0692284	3.19689	9.37509	0.00219953	0.0256432	protein_coding
NUDT5	-0.502613	21656	1804.67	137.772	15922	1326.83	91.5772	-0.443745	-0.0588681	4.57876	11.3567	0.000751765	0.0122892	protein_coding
Novel_Gene_187135	-1.61132	1900	158.333	37.3929	679	56.5833	11.6206	-1.48452	-0.126802	0.80817	13.853	0.000197678	0.00475599	#N/A
Novel_Gene_187155	-0.501414	8087	673.917	44.7929	5876	489.667	43.7862	-0.46077	-0.0406434	3.16564	6.31907	0.0119446	0.0785518	#N/A
Novel_Gene_187252	-1.04255	1284	107	9.91784	621	51.75	9.86893	-1.04798	0.0054339	0.336537	6.98869	0.00820262	0.0614827	#N/A
Novel_Gene_187407	-1.38798	1459	121.583	18.9119	514	42.8333	14.7437	-1.50514	0.117156	0.374377	6.66234	0.00984713	0.0691629	#N/A
Novel_Gene_187530	0.759082	1181	98.4167	22.7381	2011	167.583	15.7425	0.767904	-0.0088218	1.01899	6.64655	0.0099348	0.0695436	#N/A
Novel_Gene_187607	-1.13149	3887	323.917	87.8938	1901	158.417	50.7927	-1.0319	-0.0995899	1.85858	7.02841	0.00802264	0.0606257	#N/A
UCMA	-0.596718	28777	2398.08	176.147	19935	1661.25	159.465	-0.529613	-0.0671052	4.94809	13.3036	0.000264891	0.00587174	protein_coding
CHRAC1	-0.517104	7390	615.833	51.3799	5315	442.917	31.5459	-0.475505	-0.0415995	3.00044	9.05854	0.00261471	0.0288642	protein_coding
Novel_Gene_188098	0.874022	705	58.75	7.72258	1314	109.5	15.543	0.89827	-0.0242476	0.377141	8.96203	0.00275649	0.0298853	#N/A
LY6K	-1.81035	1749	145.75	24.5277	504	42	11.0145	-1.79503	-0.0153179	0.524494	15.5588	7.99779e-05	0.00257671	protein_coding
Novel_Gene_188211	-1.21598	1253	104.417	17.8238	550	45.8333	7.88058	-1.18788	-0.0280999	0.190629	11.652	0.000641342	0.010981	#N/A
TIGD5	1.27081	527	43.9167	5.47509	1296	108	12.1025	1.29819	-0.0273804	0.267097	17.5657	2.77552e-05	0.00121412	protein_coding
GPAA1	-0.552289	7121	593.417	65.8222	4949	412.417	39.5923	-0.524943	-0.0273462	2.9259	7.70441	0.00550862	0.0471429	protein_coding
CYC1	-0.911216	9124	760.333	56.7317	4951	412.583	29.387	-0.881946	-0.0292698	3.15079	30.9416	2.6591e-08	5.64948e-06	protein_coding
MFSD3	-0.788031	2891	240.917	23.7731	1592	132.667	19.6948	-0.860728	0.0726973	1.53896	7.48852	0.00620936	0.0511526	protein_coding
COMMD5	-1.0063	3797	316.417	32.4883	1914	159.5	20.0962	-0.988269	-0.0180271	1.86335	15.0443	0.000105016	0.00306835	protein_coding
DDX11L5	0.975686	717	59.75	13.0912	1525	127.083	14.8872	1.08876	-0.113078	0.506695	6.2368	0.0125122	0.081256	unprocessed_pseudogene
TMEM261	-1.00857	5585	465.417	45.7204	2805	233.75	23.5665	-0.993557	-0.0150156	2.40117	24.2924	8.27648e-07	8.09391e-05	protein_coding
Novel_Gene_189103	-0.803525	5981	498.417	58.6272	3605	300.417	38.232	-0.730387	-0.0731377	2.638	9.73963	0.00180338	0.0224242	#N/A
Novel_Gene_189360	-1.11916	1747	145.583	40.7463	793	66.0833	11.2192	-1.13949	0.0203285	0.671132	6.23936	0.0124942	0.0811998	#N/A
CLCN3P1	0.528589	6951	579.25	40.1854	10296	858	51.8462	0.566792	-0.0382023	3.4556	10.3054	0.00132639	0.0181491	transcribed_unprocessed_pseudogene
AL592293.1	0.731068	6894	574.5	56.1099	11597	966.417	122.837	0.750338	-0.0192703	3.5535	9.64312	0.00190063	0.0232239	unprocessed_pseudogene
SH3GL2	0.570093	21875	1822.92	249.064	33985	2832.08	254.677	0.635615	-0.0655226	5.11546	6.8447	0.00889045	0.0650258	protein_coding
ACER2	0.843148	906	75.5	9.89146	1691	140.917	13.8419	0.900294	-0.0571454	0.742455	9.32463	0.00226094	0.0261448	protein_coding
ENHO	-0.898867	8512	709.333	63.2203	4685	390.417	35.1834	-0.861449	-0.0374178	3.05795	22.4495	2.15743e-06	0.000169987	protein_coding
CCDC107	-0.901016	2385	198.75	21.2746	1290	107.5	10.4029	-0.886618	-0.0143981	1.2492	12.5642	0.000393199	0.00780996	protein_coding
GBA2	-0.52384	5578	464.833	36.7979	3999	333.25	31.2022	-0.480109	-0.0437315	2.59015	8.31169	0.00393908	0.0384314	protein_coding
SPAAR	-0.642062	1572	131	13.0058	1028	85.6667	11.1589	-0.612761	-0.0293006	0.735989	5.71564	0.0168144	0.0984298	protein_coding
Novel_Gene_190983	-2.3536	8406	700.5	131.556	1715	142.917	40.5542	-2.29321	-0.0603909	2.74358	14.053	0.000177735	0.00445006	#N/A
ALDH1B1	-0.53211	9072	756	75.0935	6622	551.833	53.681	-0.454154	-0.0779565	3.31199	6.8545	0.00884185	0.0648129	protein_coding
FRG1JP	-0.56836	3308	275.667	26.7206	2338	194.833	14.4751	-0.500684	-0.0676761	1.86165	6.49011	0.0108476	0.0736843	unprocessed_pseudogene
CBWD5	-0.854463	3641	303.417	30.0145	2015	167.917	25.403	-0.853555	-0.000908378	1.89826	7.65768	0.00565312	0.047975	protein_coding
Novel_Gene_192515	0.622448	17071	1422.58	172.424	28289	2357.42	160.058	0.728694	-0.106246	4.84399	10.3291	0.00130952	0.0180371	#N/A
Novel_Gene_192853	1.16967	582	48.5	10.2229	1437	119.75	17.7756	1.30397	-0.134304	0.384215	7.61945	0.00577421	0.0486796	#N/A
ROR2	-2.5494	4906	408.833	170.172	785	65.4167	15.3017	-2.64378	0.0943807	1.80675	22.1168	2.56548e-06	0.000193869	protein_coding
EBLN1	0.608181	172789	14399.1	1162.82	268644	22387	849.318	0.636684	-0.0285032	8.1198	30.1401	4.01941e-08	8.05092e-06	protein_coding
Novel_Gene_19339	0.527972	3080	256.667	28.5047	4473	372.75	21.8639	0.538312	-0.0103407	2.25264	5.89408	0.0151919	0.092312	#N/A
MFSD14B	-1.17969	58537	4878.08	351.782	25925	2160.42	177.416	-1.175	-0.00468533	5.75069	58.108	2.48117e-14	6.87491e-11	protein_coding
HABP4	-0.576667	52171	4347.58	306.524	35347	2945.58	88.1305	-0.56166	-0.0150065	5.79054	29.509	5.56583e-08	1.00578e-05	protein_coding
Novel_Gene_19394	-1.34478	1545	128.75	20.125	659	54.9167	7.17472	-1.22926	-0.115524	0.556492	16.0203	6.26663e-05	0.00217955	#N/A
LINC01492	-1.06239	1435	119.583	18.0296	653	54.4167	11.8663	-1.1359	0.0735078	0.475676	7.69936	0.00552403	0.0471876	lincRNA
NIPSNAP3A	-0.543002	8528	710.667	81.349	6024	502	28.6518	-0.501486	-0.0415165	3.21785	7.37432	0.00661619	0.0532144	protein_coding
ABCA1	-0.648071	58016	4834.67	765.008	37843	3153.58	387.904	-0.616424	-0.0316465	5.90787	6.6722	0.00979285	0.0689239	protein_coding
ACTL7B	-0.945248	2490	207.5	16.129	1333	111.083	25.4613	-0.901469	-0.0437792	1.31147	9.26702	0.00233317	0.0268065	protein_coding
TXN	-0.613858	7270	605.833	60.5904	4999	416.583	45.9844	-0.540316	-0.073542	3.00064	6.26524	0.0123129	0.0803069	protein_coding
Novel_Gene_194632	-1.36905	2331	194.25	37.8274	908	75.6667	11.236	-1.36018	-0.00886786	1.05743	14.8146	0.000118615	0.00333667	#N/A
ZNF483	0.542834	53432	4452.67	175.061	82145	6845.42	673.46	0.620469	-0.0776343	6.3969	19.8993	8.16315e-06	0.000464768	protein_coding
BSPRY	-0.844737	7194	599.5	78.8866	4068	339	23.1045	-0.822474	-0.022262	2.828	13.7916	0.000204244	0.00484388	protein_coding
HDHD3	-0.508712	14777	1231.42	89.7044	10649	887.417	60.4148	-0.472635	-0.0360766	4.00446	12.1709	0.000485409	0.00905712	protein_coding
ALAD	-0.912419	9735	811.25	142.324	5500	458.333	35.9893	-0.823749	-0.0886696	3.30317	11.4441	0.000717219	0.0118944	protein_coding
C9orf43	-0.729225	5476	456.333	35.1206	3323	276.917	31.9031	-0.720636	-0.00858905	2.4782	11.9417	0.000548918	0.00989469	protein_coding
AMBP	-1.3962	2732	227.667	29.2358	1008	84	21.1957	-1.43846	0.0422606	1.2881	9.16353	0.00246886	0.0279216	protein_coding
AKNA/AL138895.1	0.839756	19909	1659.08	215.91	37349	3112.42	257.198	0.907649	-0.0678929	5.15042	21.8052	3.01783e-06	0.000215328	#N/A
PAPPA	-0.952702	7309	609.083	163.943	3995	332.917	38.1201	-0.871479	-0.0812237	2.87913	9.1509	0.00248596	0.0280008	protein_coding
NDUFA8	-0.619675	21502	1791.83	79.7414	14489	1207.42	105.78	-0.569513	-0.0501626	4.52536	15.4931	8.2807e-05	0.00264235	protein_coding
LHX6	0.800914	1022	85.1667	9.27757	1810	150.833	19.5192	0.824595	-0.0236803	0.874125	7.98512	0.00471633	0.0431292	protein_coding
Novel_Gene_195580	-0.915507	1173	97.75	11.7028	663	55.25	8.27842	-0.823122	-0.0923847	0.259287	7.72268	0.00545315	0.0469491	#N/A
Novel_Gene_195705	-1.10543	2832	236	28.9592	1423	118.583	13.927	-0.992886	-0.112549	1.48485	14.4872	0.000141114	0.00379692	#N/A
ZBTB34	0.687703	3965	330.417	43.3342	6489	540.75	51.3605	0.710675	-0.0229723	2.69872	9.74571	0.00179742	0.0223836	protein_coding
PKN3	0.549221	3194	266.167	29.4716	4705	392.083	30.8298	0.55883	-0.00960892	2.31004	7.12942	0.00758294	0.0582293	protein_coding
ZDHHC12	-0.787775	4293	357.75	34.2221	2505	208.75	26.5564	-0.777176	-0.0105992	2.10459	9.69943	0.00184325	0.0227498	protein_coding
AL441992.1	-0.71954	3656	304.667	26.8021	2306	192.167	19.2868	-0.664874	-0.0546662	1.93703	10.2572	0.00136156	0.0184331	antisense
ENDOG	-0.693895	3217	268.083	30.6561	2043	170.25	14.4689	-0.655027	-0.0388678	1.76443	7.15008	0.00749605	0.0578829	protein_coding
Novel_Gene_196320	-0.641507	6904	575.333	50.7629	4560	380	36.6759	-0.598399	-0.0431079	2.85163	11.6682	0.00063578	0.0109405	#N/A
LAMC3	0.836896	2594	216.167	27.0776	4746	395.5	39.2555	0.871534	-0.0346376	2.1934	11.2659	0.000789456	0.0127079	protein_coding
AIF1L	1.35943	855	71.25	19.8579	2259	188.25	29.0058	1.40169	-0.042259	0.979042	5.94372	0.0147699	0.0904298	protein_coding
UCK1	-0.601149	4509	375.75	34.9959	3040	253.333	30.0629	-0.568736	-0.0324127	2.25392	7.63141	0.00573604	0.0484808	protein_coding
SURF1	-1.13578	4722	393.5	26.875	2136	178	15.3958	-1.14449	0.00871134	2.13119	29.9117	4.52187e-08	8.7414e-06	protein_coding
SURF2	-0.563052	27743	2311.92	147.238	19151	1595.92	74.7393	-0.534704	-0.0283482	4.8902	22.1867	2.47385e-06	0.000190406	protein_coding
FAM163B	0.77914	3535	294.583	55.8068	6193	516.083	73.1221	0.808928	-0.0297886	2.60496	6.32225	0.0119232	0.0785045	protein_coding
AL669970.1/AL669970.3	-0.979448	2887	240.583	24.3166	1484	123.667	11.5878	-0.96008	-0.0193679	1.49144	15.8982	6.68409e-05	0.00228648	#N/A
SNAPC4	0.683678	12810	1067.5	150.349	20591	1715.92	121.926	0.684743	-0.00106499	4.38173	10.8016	0.00101414	0.015258	protein_coding
Novel_Gene_197233	-0.653208	11754	979.5	134.315	8016	668	116.308	-0.552197	-0.101011	3.63257	5.789	0.0161268	0.0958212	#N/A
ABCA2	0.655678	24686	2057.17	192.916	39718	3309.83	226.664	0.6861	-0.0304216	5.31662	28.2189	1.0834e-07	1.68333e-05	protein_coding
AL807752.6/FUT7/NPDC1	-0.736604	3852	321	40.2795	2329	194.083	20.3129	-0.725897	-0.0107069	1.9763	8.56758	0.00342202	0.034817	#N/A
SSNA1	-0.686148	19821	1651.75	85.8882	12734	1061.17	74.0335	-0.638344	-0.0478037	4.36218	28.2817	1.04885e-07	1.64501e-05	protein_coding
TUBB4B	0.533342	108549	9045.75	1035.31	164530	13710.8	1264.16	0.600004	-0.0666625	7.42011	8.09552	0.00443748	0.0415155	protein_coding
MRPL41	-0.781661	18280	1523.33	64.9607	11020	918.333	52.8444	-0.730142	-0.0515194	4.22596	33.5386	6.98634e-09	2.15089e-06	protein_coding
Novel_Gene_197535	-0.900191	4448	370.667	71.7147	2465	205.417	22.7721	-0.851569	-0.0486223	2.12846	8.91505	0.0028283	0.0304537	#N/A
Novel_Gene_197553	-0.842336	7147	595.583	91.3566	4198	349.833	30.4018	-0.767636	-0.0747	2.86509	9.16029	0.00247323	0.0279437	#N/A
Novel_Gene_197562	-1.25354	3850	320.833	75.3544	1759	146.583	19.664	-1.1301	-0.123441	1.86532	13.4292	0.00024774	0.00559603	#N/A
AC145212.1/AC145212.2	-1.28373	8257	688.083	79.4098	3534	294.5	38.3429	-1.22432	-0.0594096	2.91571	29.148	6.70542e-08	1.12604e-05	#N/A
Novel_Gene_197739	-1.27756	1115	92.9167	7.65096	491	40.9167	10.2295	-1.18325	-0.0943121	0.0466123	8.85391	0.00292462	0.0310777	#N/A
AL592183.1	0.582005	27457	2288.08	363.702	42315	3526.25	233.977	0.623995	-0.0419898	5.44442	8.05131	0.00454707	0.0420566	protein_coding
AC240274.1	0.940784	5819	484.917	62.4059	11508	959	119.497	0.983794	-0.0430095	3.43616	14.3465	0.000152062	0.00401273	protein_coding
Novel_Gene_198107	-0.698699	6467	538.917	68.3634	4048	337.333	28.9807	-0.675887	-0.022812	2.73211	10.604	0.00112842	0.0163557	#N/A
Novel_Gene_198130	-1.65487	2820	235	101.341	945	78.75	11.1757	-1.57731	-0.0775603	1.27645	14.2251	0.000162189	0.0042197	#N/A
Novel_Gene_198351	0.731961	7354	612.833	94.9112	12693	1057.75	202.718	0.787432	-0.0554712	3.62395	6.82864	0.00897075	0.065408	#N/A
Novel_Gene_198361	0.577218	155231	12935.9	1394.16	234664	19555.3	2607.87	0.59618	-0.0189618	7.93862	7.00618	0.0081229	0.0609676	#N/A
Novel_Gene_198362	3.87526	1426	118.833	27.5433	15720	1310	1154.47	3.46256	0.412701	3.85804	18.3347	1.85301e-05	0.00087945	#N/A
AC007325.4	-1.15253	1875	156.25	29.9166	847	70.5833	15.3709	-1.14646	-0.00607224	0.787544	6.48498	0.010879	0.0738519	protein_coding
Novel_Gene_198423	-0.752967	10347	862.25	199.724	6300	525	62.5358	-0.715789	-0.0371785	3.37866	6.82097	0.00900936	0.0655006	#N/A
Novel_Gene_198563	-1.66111	2008	167.333	29.2576	673	56.0833	6.96904	-1.57708	-0.0840276	0.816668	24.5978	7.06309e-07	7.44412e-05	#N/A
KIAA1462	-2.02176	6260	521.667	135.181	1670	139.167	55.3678	-1.90631	-0.115449	2.42706	10.3225	0.0013142	0.0180706	protein_coding
ASMTL	-1.00298	20493	1707.75	114.465	10480	873.333	66.851	-0.967492	-0.0354913	4.29658	46.4494	9.40152e-12	1.042e-08	protein_coding
PRKX/RNU6-146P	-0.822412	8663	721.917	167.182	5243	436.917	22.9405	-0.724474	-0.0979375	3.20254	8.21955	0.00414414	0.0398015	#N/A
BX890604.1/FAM239A	-1.70409	1475	122.917	26.1428	449	37.4167	10.479	-1.71593	0.0118338	0.284352	15.0898	0.000102517	0.00302189	#N/A
CLCN4	-0.776612	75226	6268.83	632.639	44022	3668.5	294.747	-0.773007	-0.00360528	6.23468	23.0623	1.56836e-06	0.000136513	protein_coding
AC119619.1/FRMPD4-AS1	0.624193	5179	431.583	54.1192	8348	695.667	63.6201	0.688757	-0.0645638	3.08614	8.48168	0.00358741	0.0359065	#N/A
GPX1P1	-2.14842	5732	477.667	114.974	1311	109.25	46.528	-2.12837	-0.0200463	2.24934	8.54709	0.00346075	0.0351037	processed_pseudogene
CTPS2	-0.78859	6324	527	66.8008	3775	314.583	30.6618	-0.744361	-0.0442293	2.66629	12.908	0.000327184	0.00685068	protein_coding
ADGRG2	-0.897414	22229	1852.42	243.394	12153	1012.75	205.43	-0.871131	-0.0262838	4.43987	9.0691	0.00259965	0.0288023	protein_coding
Novel_Gene_199611	-1.08968	1976	164.667	39.9013	1011	84.25	22.9667	-0.9668	-0.12288	0.943458	5.97221	0.014533	0.0895307	#N/A
ACOT9	-0.800436	41542	3461.83	298.251	24297	2024.75	133.284	-0.773792	-0.0266436	5.37596	32.7863	1.02869e-08	2.80361e-06	protein_coding
AKR7A2/AKR7A3/AKR7L	-0.846745	26039	2169.92	122.76	14809	1234.08	93.2042	-0.8142	-0.032545	4.68426	47.0815	6.80959e-12	8.70841e-09	#N/A
CASK	-0.813987	2289	190.75	29.3095	1385	115.417	20.0286	-0.724831	-0.0891559	1.25145	7.26042	0.0070491	0.0555146	protein_coding
RBM3	0.510348	11708	975.667	53.7895	16981	1415.08	73.8143	0.536427	-0.0260784	4.18706	13.3868	0.000253399	0.00567758	protein_coding
TIMM17B	-0.710212	12070	1005.83	95.4145	7718	643.167	75.0355	-0.645127	-0.0650857	3.62457	14.1019	0.000173173	0.00439541	protein_coding
SLC35A2	-0.996628	13411	1117.58	104.473	6819	568.25	65.5735	-0.975785	-0.0208432	3.69573	21.8316	2.97651e-06	0.000213295	protein_coding
Novel_Gene_200903	0.800156	1572	131	19.1379	2856	238	31.3313	0.861395	-0.061239	1.46345	7.85305	0.00507352	0.0452264	#N/A
MTRNR2L10	-1.3432	8227	685.583	124.963	3452	287.667	54.7269	-1.25293	-0.0902637	2.86146	17.7676	2.49601e-05	0.0011185	protein_coding
MTMR8	-0.773325	5501	458.417	59.5659	3206	267.167	48.5255	-0.778919	0.00559415	2.47054	6.31281	0.0119869	0.0787985	protein_coding
CHIC1	0.522885	34732	2894.33	263.556	51142	4261.83	422.517	0.558243	-0.035358	5.75394	9.08087	0.00258298	0.0287045	protein_coding
AL627389.1/JPX/JPX_1/JPX_2/RPSAP14	-1.01886	2966	247.167	28.9369	1496	124.667	23.6929	-0.987408	-0.0314529	1.51523	9.70214	0.00184054	0.0227332	#N/A
TIMM8A	-0.523755	2999	249.917	19.8637	2181	181.75	16.4966	-0.459492	-0.0642629	1.72309	5.82342	0.0158141	0.0946401	protein_coding
SLC25A53	-0.61155	2623	218.583	18.0158	1743	145.25	9.70873	-0.589645	-0.0219048	1.49193	7.83446	0.00512595	0.0453723	protein_coding
MINOS1/MINOS1-NBL1/NBL1	-0.631192	28554	2379.5	225.359	18614	1551.17	145.095	-0.617305	-0.0138877	4.88827	15.8729	6.77414e-05	0.00230632	#N/A
DCX	0.589448	3081	256.75	25.7697	4747	395.583	48.7687	0.623617	-0.0341697	2.30836	6.78519	0.00919172	0.0662673	protein_coding
Novel_Gene_202667	-0.774762	3170	264.167	22.5992	1950	162.5	20.4382	-0.701009	-0.0737533	1.6932	11.7666	0.000603033	0.0105865	#N/A
ZCCHC12	-0.972054	7551	629.25	74.282	4065	338.75	47.5884	-0.893412	-0.0786419	2.88643	12.8217	0.000342619	0.00708463	protein_coding
CXorf56	0.517379	90789	7565.75	567.395	134148	11179	716.956	0.563236	-0.0458574	7.1401	19.0933	1.24481e-05	0.00064964	protein_coding
SEPT6	-0.676007	6220	518.333	51.0044	4142	345.167	47.2786	-0.586587	-0.0894196	2.72838	7.77401	0.00530031	0.0460335	protein_coding
UPF3B	-0.832884	34419	2868.25	408.152	19896	1658	160.053	-0.790727	-0.0421571	5.09174	14.4708	0.000142348	0.00382317	protein_coding
NDUFA1	-0.822927	19821	1651.75	100.161	11578	964.833	59.4161	-0.775644	-0.0472834	4.32029	33.142	8.56683e-09	2.45558e-06	protein_coding
Novel_Gene_203197	-1.59855	10134	844.5	281.508	3498	291.5	56.4227	-1.5346	-0.0639485	3.0724	16.3864	5.16542e-05	0.00190765	#N/A
Novel_Gene_203207	1.16478	3714	309.5	55.4717	8410	700.833	86.951	1.17913	-0.0143526	2.90658	16.2639	5.51042e-05	0.00198952	#N/A
Novel_Gene_203231	-1.29636	1657	138.083	21.526	697	58.0833	12.5224	-1.24934	-0.0470191	0.625309	9.89522	0.00165709	0.021257	#N/A
RAP2C	1.12857	5572	464.333	109.726	12546	1045.5	131.762	1.17096	-0.0423939	3.4856	6.84133	0.00890727	0.0651202	protein_coding
GPC3	-1.87205	5103	425.25	61.0225	1440	120	24.6595	-1.82528	-0.0467686	2.09441	26.8242	2.22828e-07	2.96361e-05	protein_coding
CCDC160	-0.631042	5996	499.667	64.9881	3908	325.667	32.6072	-0.61757	-0.0134716	2.64051	7.31961	0.00682063	0.054255	protein_coding
MAP7D3	-0.620533	17605	1467.08	88.751	11981	998.417	85.1407	-0.555237	-0.0652964	4.23361	15.1152	0.000101148	0.00300282	protein_coding
AL589987.1	-0.623557	1437	119.75	9.98569	953	79.4167	10.0653	-0.592512	-0.0310449	0.6214	5.89774	0.0151604	0.0921876	processed_pseudogene
CDR1	0.708819	3138	261.5	26.223	5310	442.5	45.2901	0.758867	-0.0500479	2.40893	9.10856	0.00254416	0.0285017	antisense
SPANXA2-OT1	-0.977977	2627	218.917	26.6732	1388	115.667	16.7858	-0.920409	-0.0575688	1.3621	11.6444	0.000643955	0.0109872	lincRNA
FAM58A	-0.560062	16575	1381.25	79.1184	11626	968.833	91.1505	-0.511654	-0.0484083	4.14968	14.0953	0.000173782	0.00440415	protein_coding
F8A1	-0.673679	3448	287.333	33.4916	2274	189.5	20.4545	-0.600528	-0.0731512	1.86754	7.54528	0.00601675	0.0501145	protein_coding
BRCC3	-0.695803	3380	281.667	14.5547	2212	184.333	21.6138	-0.611672	-0.0841307	1.82835	9.19659	0.00242466	0.0275342	protein_coding
Novel_Gene_20546	-0.542283	8287	690.583	46.1308	5872	489.333	40.7419	-0.496998	-0.0452853	3.16989	9.3071	0.00228268	0.026299	#N/A
Novel_Gene_21183	-1.24098	11880	990	142.968	5312	442.667	69.1025	-1.16121	-0.0797729	3.44611	21.2939	3.9398e-06	0.000257871	#N/A
BEND3P1	-1.24201	1939	161.583	14.5193	843	70.25	9.15533	-1.20171	-0.0403047	0.855602	20.3543	6.43486e-06	0.000384818	transcribed_processed_pseudogene
CDA	-1.72309	19984	1665.33	351.264	6170	514.167	41.1112	-1.6955	-0.0275849	4.04275	30.4147	3.48878e-08	7.1606e-06	protein_coding
PBLD	-1.32793	6742	561.833	122.731	2771	230.917	45.8861	-1.28277	-0.0451638	2.57658	14.4012	0.000147706	0.00393515	protein_coding
C10orf35	-0.672011	6955	579.583	40.5977	4402	366.833	38.5105	-0.659891	-0.0121196	2.85556	11.2652	0.000789748	0.0127079	protein_coding
Novel_Gene_22130	-0.58791	5288	440.667	53.389	3599	299.917	26.4161	-0.555126	-0.0327839	2.50212	6.20623	0.0127302	0.0819902	#N/A
USP54	0.50322	98879	8239.92	609.451	146189	12182.4	861.505	0.564099	-0.060879	7.25861	17.2701	3.24241e-05	0.00135781	protein_coding
AC010997.2	-0.641871	2635	219.583	18.0288	1838	153.167	20.2619	-0.519666	-0.122205	1.5196	6.35861	0.0116813	0.0776279	antisense
Novel_Gene_22705	-1.18589	18245	1520.42	178.726	8253	687.75	110.625	-1.14451	-0.041378	4.11095	14.3475	0.00015198	0.00401273	#N/A
FAM213A	-0.773143	9971	830.917	67.8637	5958	496.5	40.229	-0.74291	-0.030233	3.33757	19.6862	9.12576e-06	0.000505719	protein_coding
AL031428.1/LUZP1	0.682027	36024	3002	393.679	58312	4859.33	367.638	0.694834	-0.0128076	5.86897	18.3254	1.86205e-05	0.00087945	#N/A
MARVELD1	-1.08689	5576	464.667	34.4694	2793	232.75	27.2483	-0.997415	-0.0894759	2.4189	25.6303	4.13504e-07	4.583e-05	protein_coding
Novel_Gene_24225	-1.56429	10062	838.5	83.5021	3470	289.167	49.9178	-1.53591	-0.0283824	3.1133	26.0726	3.28824e-07	3.93288e-05	#N/A
Novel_Gene_245	-0.53379	3828	319	36.2322	2709	225.75	15.9693	-0.49883	-0.0349594	2.06101	5.96893	0.0145601	0.0895531	#N/A
MIR1307/USMG5	-0.695076	5228	435.667	41.0951	3343	278.583	34.5301	-0.645116	-0.04996	2.44411	9.40846	0.00215986	0.0253228	#N/A
SH3PXD2A	-0.696602	11565	963.75	173.383	7628	635.667	63.5573	-0.600389	-0.0962136	3.6428	5.79532	0.0160689	0.0955607	protein_coding
Novel_Gene_24796	-1.1385	2164	180.333	39.0521	1013	84.4167	10.4116	-1.09507	-0.0434374	1.02081	10.3747	0.00127757	0.0177948	#N/A
Novel_Gene_24947	-0.777272	13729	1144.08	95.0625	8324	693.667	59.6603	-0.721878	-0.0553944	3.82923	15.3105	9.12072e-05	0.00281844	#N/A
FAAP20	-0.982992	5165	430.417	36.8943	2601	216.75	20.8876	-0.989702	0.00670963	2.3052	21.1745	4.19306e-06	0.000271244	protein_coding
RGS10	-0.643103	11699	974.917	155.251	7674	639.5	75.8578	-0.608335	-0.0347686	3.64713	6.04038	0.0139823	0.0872248	protein_coding
Novel_Gene_25828	-0.542456	4601	383.417	31.3839	3338	278.167	32.065	-0.462964	-0.0794922	2.33846	6.54288	0.0105305	0.0722234	#N/A
Novel_Gene_26072	-0.918815	8116	676.333	57.7717	4319	359.917	39.1954	-0.910072	-0.00874386	2.98075	19.515	9.98126e-06	0.000547651	#N/A
Novel_Gene_2614	-0.585968	2800	233.333	30.5974	1888	157.333	12.1993	-0.568568	-0.0173999	1.58432	5.82225	0.0158247	0.094669	#N/A
AL160290.2	-0.851641	13746	1145.5	112.101	7846	653.833	58.6493	-0.808983	-0.0426583	3.79561	16.5373	4.77028e-05	0.00181064	lincRNA
Novel_Gene_26257	-0.682037	2119	176.583	21.0891	1387	115.583	15.4745	-0.611416	-0.0706216	1.15991	6.68866	0.00970281	0.0686453	#N/A
LHPP	-0.653821	6003	500.25	41.003	3860	321.667	20.6061	-0.637083	-0.0167382	2.64601	13.5189	0.000236177	0.00539348	protein_coding
UROS	-0.644665	3688	307.333	23.4864	2439	203.25	17.7265	-0.596549	-0.0481164	1.96009	10.2847	0.00134141	0.0182496	protein_coding
Novel_Gene_26646	-0.662212	24189	2015.75	166.107	15576	1298	105.241	-0.635026	-0.0271859	4.64487	19.9243	8.05709e-06	0.000460306	#N/A
LINC01164	-0.529342	4105	342.083	33.0414	2864	238.667	25.2932	-0.519351	-0.00999116	2.14236	5.76934	0.0163082	0.0966917	lincRNA
ZNF593	-0.70486	33695	2807.92	257.073	20677	1723.08	74.9327	-0.704508	-0.000352536	5.09724	29.1531	6.68776e-08	1.12604e-05	protein_coding
RASSF7	-1.28339	3516	293	55.0284	1466	122.167	26.4726	-1.26205	-0.0213366	1.64803	12.6449	0.000376601	0.00760752	protein_coding
CRACR2B	-2.17408	2535	211.25	45.1229	549	45.75	9.64453	-2.20711	0.0330319	1.04761	21.6741	3.23128e-06	0.000223833	protein_coding
CRYBG2	-0.779862	1700	141.667	15.2566	972	81	11.2229	-0.806507	0.0266441	0.802698	7.63432	0.00572679	0.0484671	protein_coding
LIN28A	-1.09458	28664	2388.67	307.084	13096	1091.33	198.22	-1.13011	0.0355308	4.758	11.7452	0.00061002	0.0106641	protein_coding
Novel_Gene_2744	-0.696295	2367	197.25	26.3569	1451	120.917	6.89582	-0.706012	0.00971743	1.28351	8.64105	0.00328672	0.0338339	#N/A
CDKN1C	-1.30172	8136	678	167.046	3300	275	31.5583	-1.30185	0.000136811	2.87389	18.0761	2.12245e-05	0.000982888	protein_coding
TSSC2	-0.736246	2969	247.417	24.4266	1810	150.833	23.1578	-0.713987	-0.0222591	1.61101	7.29758	0.00690474	0.0546729	transcribed_unprocessed_pseudogene
ART5	-0.927693	5782	481.833	36.7918	3172	264.333	35.4303	-0.866176	-0.0615174	2.51497	17.9202	2.30358e-05	0.00104351	protein_coding
MRPL17	-0.878491	5137	428.083	42.5963	2856	238	37.6112	-0.84693	-0.0315608	2.34881	10.8191	0.00100457	0.0151689	protein_coding
Novel_Gene_28132	-0.922921	1419	118.25	22.8434	693	57.75	10.0703	-1.03395	0.111027	0.45209	6.17085	0.0129872	0.0832033	#N/A
MIR4485/MTRNR2L8	-0.83578	105485	8790.42	1481.88	63317	5276.42	954.794	-0.736373	-0.0994066	6.72051	7.53145	0.00606309	0.0503743	#N/A
PARVA	-0.510622	28041	2336.75	161.995	20077	1673.08	94.1713	-0.481994	-0.0286278	4.93971	13.0026	0.000311061	0.00662999	protein_coding
TEAD1	0.655199	19056	1588	168.946	30856	2571.33	336.217	0.695306	-0.0401065	4.95289	11.2584	0.000792622	0.0127201	protein_coding
AC073172.1	0.542465	15566	1297.17	166.042	23502	1958.5	226.342	0.594385	-0.0519198	4.60023	7.52826	0.00607386	0.0504146	lincRNA
Novel_Gene_28679	0.71723	649	54.0833	4.46952	1087	90.5833	8.79692	0.744062	-0.0268317	0.182569	7.79438	0.00524089	0.0457855	#N/A
AC027544.3	-1.46508	2387	198.917	37.7115	935	77.9167	13.2382	-1.35216	-0.112919	1.14338	12.2069	0.000476132	0.00896888	processed_pseudogene
Novel_Gene_28909	-0.880908	2048	170.667	25.9701	1187	98.9167	13.5101	-0.786896	-0.0940123	1.06578	9.73047	0.00181239	0.0225165	#N/A
LGR4	0.903336	2444	203.667	31.5759	4892	407.667	58.3185	1.00118	-0.0978443	2.20955	9.92407	0.00163132	0.0210438	protein_coding
HSP90AA2P	-0.675961	5501	458.417	42.8159	3441	286.75	24.7451	-0.676866	0.000905206	2.52712	9.90488	0.00164841	0.0211786	processed_pseudogene
METTL15	0.753198	9188	765.667	46.9817	16127	1343.92	110.408	0.811655	-0.0584569	3.98969	22.9685	1.64681e-06	0.000141856	protein_coding
AC124657.1	-0.812309	3395	282.917	43.2662	2032	169.333	9.93108	-0.740511	-0.0717981	1.81644	9.54288	0.00200726	0.0241642	lincRNA
ATPIF1	-0.609276	17521	1460.08	136.904	12140	1011.67	93.4642	-0.529317	-0.0799591	4.2517	9.32296	0.002263	0.0261448	protein_coding
AL049629.1	-0.533743	15043	1253.58	79.808	10863	905.25	76.346	-0.46967	-0.0640736	4.03095	10.6109	0.00112425	0.0163237	antisense
Novel_Gene_29533	-0.679557	2792	232.667	27.0662	1837	153.083	24.0497	-0.603947	-0.0756096	1.54459	5.97067	0.0145457	0.0895307	#N/A
AC113192.1	-0.539504	6646	553.833	58.3025	4671	389.25	23.5144	-0.508755	-0.0307496	2.84494	7.2438	0.00711462	0.0557664	lincRNA
Novel_Gene_29570	0.716036	640	53.3333	6.40943	1096	91.3333	9.52694	0.776104	-0.0600682	0.159004	6.88394	0.00869735	0.0640077	#N/A
Novel_Gene_29583	0.598692	1629	135.75	12.8311	2555	212.917	23.1679	0.649337	-0.050645	1.38742	7.31138	0.00685193	0.0544288	#N/A
CAT	-1.05702	1815	151.25	22.3567	869	72.4167	8.55504	-1.06254	0.00552241	0.797404	11.944	0.000548231	0.00989469	protein_coding
PLCH2	-1.0699	40588	3382.33	312.819	19477	1623.08	232.51	-1.05928	-0.0106136	5.26034	24.5493	7.24342e-07	7.44412e-05	protein_coding
ALKBH3/SEC14L1P1	-1.08825	39520	3293.33	370.331	18098	1508.17	189.17	-1.12675	0.0385036	5.19123	24.5886	7.09718e-07	7.44412e-05	#N/A
Novel_Gene_30090	0.687288	1139	94.9167	8.42207	1834	152.833	21.216	0.687226	6.18074e-05	0.935996	6.59151	0.0102466	0.0710066	#N/A
AC104241.2	-0.679971	11343	945.25	108.579	7368	614	70.8176	-0.622457	-0.0575132	3.57497	7.52818	0.00607413	0.0504146	lincRNA
MECR	-0.671508	10029	835.75	60.744	6465	538.75	51.9922	-0.633455	-0.0380526	3.37443	14.6334	0.000130577	0.00360007	protein_coding
NDUFS3/PTPMT1	-0.66402	19269	1605.75	91.8978	12508	1042.33	61.676	-0.623431	-0.0405894	4.33722	23.4712	1.26799e-06	0.000113948	#N/A
OR9Q1	-0.797978	4850	404.167	42.5613	2854	237.833	30.2209	-0.764999	-0.0329782	2.31255	10.1496	0.00144331	0.0192886	protein_coding
AP000777.3/PTGDR2	-0.802758	7959	663.25	49.9292	4692	391	50.4161	-0.762384	-0.0403741	3.01198	13.9501	0.000187732	0.00461536	#N/A
Novel_Gene_31061	-0.612686	2031	169.25	18.564	1360	113.333	11.362	-0.578584	-0.0341022	1.12343	5.99184	0.0143722	0.0888246	#N/A
FADS1/MIR1908	-0.89266	21583	1798.58	405.076	11734	977.833	129.733	-0.879201	-0.0134596	4.37377	8.73794	0.00311656	0.0325661	#N/A
AHNAK	-2.12686	12469	1039.08	455.25	3300	275	149.33	-1.91781	-0.209056	3.46843	6.47031	0.0109691	0.074191	protein_coding
UQCC3	-0.555621	5445	453.75	26.821	3782	315.167	23.1176	-0.525783	-0.0298385	2.55309	10.321	0.00131524	0.0180706	protein_coding
FKBP2	-1.03877	4767	397.25	24.6008	2356	196.333	17.1757	-1.01674	-0.0220284	2.19597	26.2918	2.93536e-07	3.61484e-05	protein_coding
PLCB3	0.63252	6437	536.417	60.0751	10324	860.333	69.3592	0.681542	-0.0490213	3.39974	9.71574	0.00182697	0.022617	protein_coding
BAD	-0.510643	9682	806.833	47.2163	7089	590.75	48.8241	-0.449723	-0.0609202	3.39922	10.4012	0.00125933	0.0175788	protein_coding
PRDX5	-0.803047	17648	1470.67	104.929	10455	871.25	71.6693	-0.755312	-0.0477357	4.13882	33.2868	7.95205e-09	2.31935e-06	protein_coding
PYGM	-1.13296	3341	278.417	46.0165	1525	127.083	17.7565	-1.13147	-0.00149289	1.63026	14.1445	0.000169288	0.00431659	protein_coding
SIPA1	-0.662956	4490	374.167	31.1321	3012	251	29.8377	-0.575994	-0.0869625	2.25612	8.51301	0.00352616	0.0355073	protein_coding
RNASEH2C	-0.502764	5337	444.75	33.9699	3839	319.917	34.283	-0.475298	-0.0274653	2.53743	5.86864	0.015413	0.0933141	protein_coding
CATSPER1	-1.42009	2337	194.75	42.6242	795	66.25	17.2236	-1.55563	0.135541	1.02648	9.41371	0.00215368	0.0252755	protein_coding
CCS	-0.644915	3358	279.833	23.5912	2157	179.75	20.7905	-0.638576	-0.00633887	1.82341	6.81702	0.00902929	0.0655511	protein_coding
MTCO1P12	1.7012	8364	697	102.116	23341	1945.08	875.234	1.4806	0.220601	4.48685	13.337	0.000260219	0.00578361	unprocessed_pseudogene
FAM86C2P	-0.688139	2667	222.25	19.8178	1670	139.167	14.3463	-0.67537	-0.0127691	1.48162	7.96059	0.00478069	0.0434312	transcribed_unprocessed_pseudogene
CTTN	-0.552799	150784	12565.3	1126.4	102524	8543.67	401.699	-0.556522	0.00372223	7.31824	19.3953	1.06266e-05	0.00057174	protein_coding
AP002387.1/NADSYN1	-0.544017	27814	2317.83	122.541	19386	1615.5	71.411	-0.520796	-0.0232212	4.9046	22.956	1.65755e-06	0.000142045	#N/A
FAM86C1	-0.559942	7426	618.833	63.8161	5055	421.25	33.8119	-0.554874	-0.00506755	2.96406	8.23245	0.0041148	0.0396112	protein_coding
LAMTOR1	-0.554227	10676	889.667	59.6717	7568	630.667	49.9151	-0.496387	-0.0578402	3.5259	12.1688	0.000485952	0.00905712	protein_coding
CHRDL2	-1.35037	1854	154.5	26.7453	710	59.1667	12.8646	-1.38475	0.034378	0.757732	7.70907	0.00549442	0.0471335	protein_coding
RNF169	0.586859	46824	3902	291.856	73040	6086.67	623.715	0.641439	-0.0545794	6.22775	14.88	0.00011457	0.00326153	protein_coding
KLHL35	-0.626814	13192	1099.33	72.735	8730	727.5	41.4914	-0.59561	-0.0312041	3.78905	22.3261	2.30057e-06	0.000178725	protein_coding
KCTD14/NDUFC2/NDUFC2-KCTD14	-0.66467	8388	699	50.2643	5340	445	29.5455	-0.651487	-0.0131831	3.12956	13.9479	0.000187946	0.00461536	#N/A
Novel_Gene_33164	-0.951412	1482	123.5	14.5542	793	66.0833	8.6212	-0.902153	-0.0492594	0.551363	12.3939	0.000430737	0.00832896	#N/A
TMEM126A	-0.989611	4683	390.25	45.5469	2469	205.75	20.4632	-0.923506	-0.0661045	2.20323	15.3942	8.72563e-05	0.00274742	protein_coding
HIKESHI	-0.646675	3298	274.833	21.4811	2177	181.417	12.2582	-0.59925	-0.0474254	1.80851	9.88251	0.00166857	0.0213271	protein_coding
Novel_Gene_33605	0.651843	46732	3894.33	233.598	77643	6470.25	802.531	0.732445	-0.0806016	6.27225	12.7514	0.000355738	0.00728427	#N/A
Novel_Gene_33841	-0.577682	14104	1175.33	120.799	9845	820.417	55.2068	-0.518641	-0.0590409	3.92524	11.3526	0.00075341	0.012304	#N/A
TMEM234	-0.714433	2059	171.583	17.8472	1281	106.75	10.9019	-0.684673	-0.02976	1.10177	8.22219	0.00413812	0.0397896	protein_coding
SMCO4	-1.1248	8614	717.833	88.4618	4193	349.417	22.8329	-1.0387	-0.0861042	3.057	24.6545	6.85857e-07	7.35637e-05	protein_coding
IZUMO1R	-1.11825	97343	8111.92	959.069	45399	3783.25	704.125	-1.10042	-0.0178308	6.49491	18.5788	1.63028e-05	0.000797157	protein_coding
Novel_Gene_34100	-0.665954	1665	138.75	14.0805	1086	90.5	11.0093	-0.616498	-0.0494559	0.825724	6.05535	0.0138643	0.0867168	#N/A
RNU7-159P	0.763573	7442	620.167	81.1201	12923	1076.92	82.6986	0.796179	-0.0326053	3.69091	14.3402	0.000152569	0.00401975	snRNA
Novel_Gene_34513	-0.815092	127525	10627.1	722.86	72500	6041.67	473.541	-0.814727	-0.000364989	6.99066	32.5033	1.18989e-08	3.00352e-06	#N/A
TMEM54	-0.538434	13974	1164.5	76.5016	9880	823.333	68.2499	-0.500162	-0.0382721	3.91882	12.0116	0.000528718	0.00969122	protein_coding
AP002001.1/AP002001.2	-0.884022	24532	2044.33	433.851	12999	1083.25	67.6059	-0.916264	0.032242	4.56349	11.7335	0.000613835	0.0107135	#N/A
Novel_Gene_34657	-0.577579	13522	1126.83	112.506	9386	782.167	46.4048	-0.526726	-0.0508527	3.86692	10.4742	0.00121055	0.0171134	#N/A
Novel_Gene_34726	-0.780529	2537	211.417	18.4467	1545	128.75	14.8274	-0.715517	-0.0650127	1.3777	10.7944	0.00101806	0.0153031	#N/A
ARHGAP20	0.602597	18598	1549.83	156.197	29537	2461.42	289.287	0.667376	-0.0647792	4.90665	8.86464	0.00290748	0.0309852	protein_coding
ZNF362	-0.666995	34116	2843	320.151	22306	1858.83	155.835	-0.613017	-0.0539788	5.14899	16.4076	5.10798e-05	0.00189978	protein_coding
TIMM8B	-0.921461	1636	136.333	13.8352	926	77.1667	13.4321	-0.821089	-0.100372	0.723554	9.20369	0.00241528	0.0274464	protein_coding
AP000880.1/NCAM1-AS1	-0.50253	14589	1215.75	102.007	10263	855.25	67.1765	-0.507428	0.00489808	3.98178	7.96491	0.00476929	0.0433512	#N/A
Novel_Gene_35462	-0.522665	5845	487.083	53.6735	4184	348.667	21.5017	-0.48232	-0.0403445	2.67392	6.96028	0.00833388	0.0620301	#N/A
MIR6716/PHLDB1	-0.962345	20464	1705.33	173.174	10905	908.75	73.8636	-0.908098	-0.0542467	4.3116	31.9085	1.61612e-08	3.78421e-06	#N/A
AP002954.1	-1.06817	3922	326.833	80.2948	1880	156.667	22.108	-1.06086	-0.00731397	1.8988	9.81187	0.00173389	0.0218213	antisense
CBL	0.613159	33713	2809.42	283.007	54474	4539.5	734.884	0.692263	-0.0791042	5.76585	9.2158	0.00239935	0.0273109	protein_coding
Novel_Gene_35878	-0.981255	2497	208.083	36.4135	1346	112.167	13.55	-0.891517	-0.0897375	1.31701	11.6045	0.000657926	0.0111538	#N/A
Novel_Gene_35986	-0.744108	6623	551.917	99.6392	4062	338.5	22.6477	-0.705295	-0.0388137	2.75516	9.8057	0.00173972	0.0218616	#N/A
FEZ1	-1.68795	4364	363.667	100.971	1381	115.083	19.4163	-1.65994	-0.0280147	1.89158	17.4084	3.01491e-05	0.00128851	protein_coding
KIRREL3-AS1	-1.09245	1987	165.583	25.7772	927	77.25	13.3053	-1.09995	0.00749973	0.907271	10.1648	0.00143145	0.0191918	antisense
AP001000.1	-0.728547	7945	662.083	59.4207	4815	401.25	15.4175	-0.722511	-0.00603544	3.03079	16.249	5.55384e-05	0.00198993	processed_pseudogene
FLI1	-0.654267	6620	551.667	53.7593	4200	350	27.8179	-0.656442	0.00217451	2.81156	8.38731	0.00377851	0.0374137	protein_coding
Novel_Gene_36600	0.663239	3900	325	30.9428	6431	535.917	64.0936	0.721569	-0.0583298	2.70197	8.17353	0.00425061	0.0404733	#N/A
AP000911.1	-1.3203	2818	234.833	34.0374	1080	90	9.77551	-1.38364	0.0633425	1.30526	21.6178	3.32756e-06	0.000226724	lincRNA
GLB1L2	-0.681172	11073	922.75	90.1093	6916	576.333	33.214	-0.679036	-0.0021359	3.5124	15.0717	0.000103502	0.00303479	protein_coding
AC005831.1/CRACR2A/RNU6-174P	-1.02961	2548	212.333	41.7321	1280	106.667	17.1488	-0.993221	-0.0363917	1.36576	6.74462	0.0094031	0.0673531	#N/A
ADPRHL2	-0.591639	3898	324.833	25.8571	2611	217.583	25.708	-0.578132	-0.0135069	2.06774	6.61715	0.0101001	0.0703748	protein_coding
MRPL51	-0.505079	6406	533.833	49.0789	4692	391	31.1178	-0.449221	-0.055858	2.81233	6.9527	0.00836926	0.0621989	protein_coding
GNB3	-1.20778	3008	250.667	62.329	1306	108.833	14.4756	-1.20365	-0.00412699	1.40912	12.4865	0.000409905	0.00804567	protein_coding
ATN1	-0.917253	26479	2206.58	388.964	15063	1255.25	160.07	-0.81384	-0.103413	4.72991	12.5808	0.000389736	0.00777834	protein_coding
ENPP7P5/LINC00937	-1.0159	5977	498.083	47.6349	2964	247	17.1057	-1.01188	-0.004026	2.51099	22.015	2.70529e-06	0.000202592	#N/A
Novel_Gene_37842	0.722499	48953	4079.42	670.826	84738	7061.5	819.41	0.791612	-0.0691129	6.39265	9.35267	0.00222661	0.0258682	#N/A
LINC02367	-0.565432	9045	753.75	85.3337	6275	522.917	29.4853	-0.527505	-0.0379269	3.28481	8.75017	0.00309574	0.0324506	lincRNA
AC010186.1	-0.815578	1397	116.417	13.4257	807	67.25	10.3573	-0.791691	-0.0238866	0.509602	7.37322	0.00662023	0.0532212	antisense
GABARAPL1	0.505156	5476	456.333	35.9099	7962	663.5	48.416	0.540008	-0.0348522	3.0884	7.65669	0.00565622	0.0479769	protein_coding
MRPS15	-0.756442	10463	871.917	70.3989	6408	534	55.4341	-0.707351	-0.0490915	3.42235	16.8061	4.14011e-05	0.00162333	protein_coding
STYK1	-1.2547	3638	303.167	84.4645	1485	123.75	14.5191	-1.29268	0.0379869	1.69781	12.3732	0.000435534	0.00839994	protein_coding
Novel_Gene_3821	-0.836629	1706	142.167	22.8741	1023	85.25	16.4008	-0.737812	-0.0988176	0.810574	6.11678	0.0133905	0.0851305	#N/A
AC008115.3/CDKN1B	0.609671	2736	228	34.0428	4208	350.667	37.3159	0.621066	-0.0113954	2.12746	6.13068	0.0132855	0.0845606	#N/A
GPRC5A/MIR614	-1.35402	1579	131.583	22.8538	619	51.5833	11.0799	-1.351	-0.00302054	0.501913	9.66717	0.0018759	0.0230819	#N/A
AC007527.1	-0.950524	5255	437.917	34.5559	2842	236.833	15.1712	-0.886784	-0.0637397	2.39126	21.6427	3.28457e-06	0.000225877	processed_transcript
C12orf60	0.560202	4030	335.833	30.3272	6057	504.75	34.622	0.587824	-0.0276216	2.67848	8.85839	0.00291745	0.0310465	protein_coding
PLEKHA5	0.626835	78378	6531.5	408.346	123452	10287.7	643.57	0.65543	-0.0285943	6.98383	37.6959	8.26767e-10	3.61711e-07	protein_coding
EEF1A1P4	-0.6995	963	80.25	7.63775	611	50.9167	5.80942	-0.656363	-0.0431366	0.0558948	6.34726	0.0117563	0.0778368	processed_pseudogene
RNU1-149P/ST8SIA1	-0.809842	31645	2637.08	125.25	18630	1552.5	91.658	-0.76435	-0.0454925	4.9999	44.5934	2.42509e-11	2.12195e-08	#N/A
ARNTL2	0.618507	7328	610.667	50.8191	11300	941.667	65.1258	0.624831	-0.00632417	3.55059	15.5552	8.01299e-05	0.00257671	protein_coding
Novel_Gene_39249	-0.745308	3477	289.75	36.9012	2162	180.167	28.3458	-0.685477	-0.0598311	1.85525	6.28075	0.0122056	0.0798263	#N/A
Novel_Gene_39417	-0.869191	1100	91.6667	15.7535	644	53.6667	10.3867	-0.772371	-0.0968198	0.174857	5.86919	0.0154081	0.0933141	#N/A
SLC2A13	0.631173	6487	540.583	35.8799	10424	868.667	77.7761	0.684286	-0.0531124	3.39542	15.1516	9.92157e-05	0.002972	protein_coding
GXYLT1	-1.21147	7524	627	70.8172	3461	288.417	32.8941	-1.12031	-0.091162	2.83999	23.1044	1.53437e-06	0.000134257	protein_coding
YRDC	-0.918192	2235	186.25	27.469	1224	102	10.3996	-0.868671	-0.0495205	1.14995	12.2736	0.000459407	0.00875335	protein_coding
AC011603.5/TUBA1C	0.692107	1507828	125652	20709.2	2556358	213030	15392.2	0.761618	-0.0695111	11.3334	8.63337	0.00330061	0.0339086	#N/A
AC125611.3	0.943605	4093	341.083	55.0313	8202	683.5	65.0498	1.00282	-0.0592122	2.95776	12.6281	0.000380001	0.00765538	antisense
KCNH3	-0.711542	13243	1103.58	147.269	8341	695.083	106.321	-0.666938	-0.0446047	3.7539	6.67739	0.00976434	0.0688723	protein_coding
Novel_Gene_40233	0.949113	635	52.9167	8.43106	1222	101.833	11.2538	0.944416	0.00469741	0.271492	10.2428	0.00137221	0.0185472	#N/A
FAIM2	-0.667398	6251	520.917	62.6148	3955	329.583	34.0235	-0.660409	-0.00698836	2.67996	8.61831	0.003328	0.034111	protein_coding
AC074032.1/COX14	-0.94834	4579	381.583	24.5204	2453	204.417	24.2944	-0.900485	-0.0478548	2.17032	17.9224	2.30092e-05	0.00104351	#N/A
Novel_Gene_40335	-0.875174	1621	135.083	15.5283	922	76.8333	16.1202	-0.814045	-0.0611287	0.715449	7.17992	0.00737241	0.0571405	#N/A
HIGD1C	-0.997088	2697	224.75	34.3044	1352	112.667	9.9585	-0.99626	-0.000827475	1.37687	13.2356	0.000274685	0.00603254	protein_coding
ATG101	-1.48953	9519	793.25	57.1068	3385	282.083	32.507	-1.49165	0.0021283	3.04742	46.7772	7.95351e-12	9.44479e-09	protein_coding
AC009779.3/BLOC1S1/METTL7B/RDH5	-0.525663	7669	639.083	44.705	5548	462.333	34.2184	-0.467071	-0.0585918	3.07038	9.37307	0.00220197	0.0256536	#N/A
GDF11	-1.52873	5788	482.333	113.473	2014	167.833	44.0521	-1.523	-0.00572664	2.38532	9.85639	0.00169243	0.0214212	protein_coding
IKZF4/RPS26	-0.792549	44140	3678.33	322.105	26177	2181.42	345.598	-0.753787	-0.0387624	5.48152	13.7663	0.000207021	0.00489576	#N/A
OS9	0.522285	27974	2331.17	205.494	41078	3423.17	289.875	0.554279	-0.031994	5.42276	14.4868	0.000141143	0.00379692	protein_coding
NDUFS5	-0.615261	10820	901.667	55.0447	7445	620.417	49.2402	-0.539357	-0.0759045	3.54544	13.261	0.00027099	0.00597508	protein_coding
Novel_Gene_41183	-0.861305	1820	151.667	31.7271	1073	89.4167	8.31342	-0.762288	-0.0990164	0.913859	6.74957	0.00937702	0.0672242	#N/A
Novel_Gene_41390	-0.986741	27977	2331.42	447.621	14669	1222.42	109.834	-0.931471	-0.0552707	4.7784	10.533	0.00117261	0.0167767	#N/A
AC084357.3/DPY19L2	-1.44933	14351	1195.92	129.505	5359	446.583	35.5085	-1.42112	-0.0282128	3.67224	32.6172	1.12218e-08	2.91504e-06	#N/A
AC025262.1/TBC1D30	-0.510335	17998	1499.83	181.592	12784	1065.33	95.3313	-0.493497	-0.0168374	4.27078	7.68218	0.00557686	0.0474849	#N/A
AC078927.1/LLPH/TMBIM4	0.514661	22369	1864.08	110.277	31979	2664.92	260.686	0.515624	-0.000963078	5.13784	7.81781	0.00517338	0.0455548	#N/A
Novel_Gene_41689	-1.07063	5296	441.333	58.9427	2527	210.583	24.6012	-1.06748	-0.00315092	2.29247	17.3056	3.18239e-05	0.00134282	#N/A
LINC02421	-1.1135	4686	390.5	79.924	2224	185.333	20.2006	-1.0752	-0.0383026	2.13085	14.1925	0.000165023	0.00424863	lincRNA
Novel_Gene_41912	1.31099	1248	104	15.7158	3167	263.917	39.846	1.3435	-0.0325128	1.4555	17.6394	2.66993e-05	0.0011833	#N/A
AC025569.1	-0.610897	5682	473.5	29.7096	3728	310.667	30.4109	-0.607997	-0.00290043	2.59017	8.81171	0.00299303	0.031553	antisense
Novel_Gene_42200	-0.66744	2084	173.667	20.2078	1359	113.25	13.8247	-0.61681	-0.05063	1.16414	5.7337	0.0166424	0.0978013	#N/A
Novel_Gene_42459	-1.24334	7259	604.917	229.769	3582	298.5	30.6413	-1.01901	-0.224331	2.8919	8.82802	0.00296639	0.0314117	#N/A
AC024909.1	-0.897317	2054	171.167	27.2318	1123	93.5833	11.2043	-0.871078	-0.0262388	1.04008	8.52571	0.00350164	0.0353325	lincRNA
AC138123.2	-0.55432	6635	552.917	46.7115	4770	397.5	37.1892	-0.476107	-0.0782133	2.8489	7.711	0.00548854	0.0471335	antisense
Novel_Gene_42871	-0.545194	87346	7278.83	426.364	61448	5120.67	230.925	-0.507376	-0.0378181	6.55805	31.5314	1.96239e-08	4.46913e-06	#N/A
Novel_Gene_42886	1.22682	2544	212	27.2497	6128	510.667	123.594	1.26832	-0.0414928	2.45219	12.4973	0.000407547	0.00803589	#N/A
CRADD	-0.645331	2156	179.667	14.8861	1402	116.833	12.5208	-0.620871	-0.0244606	1.19184	7.48382	0.00622559	0.0512378	protein_coding
CITED4	-0.905834	4827	402.25	49.0768	2610	217.5	24.4687	-0.887077	-0.018757	2.2237	15.8073	7.01319e-05	0.00235069	protein_coding
NDUFA12	-0.98877	19387	1615.58	85.6505	9932	827.667	79.6478	-0.964933	-0.0238361	4.23845	29.7753	4.85142e-08	9.27067e-06	protein_coding
HAL	-1.12826	16957	1413.08	251.626	7462	621.833	59.4174	-1.18425	0.0559878	3.93688	17.187	3.38754e-05	0.00140795	protein_coding
AC010203.1/GOLGA2P5/RN7SL176P	-0.692789	37831	3152.58	311.259	23965	1997.08	118.192	-0.65864	-0.0341488	5.27724	25.6582	4.0757e-07	4.55999e-05	#N/A
Novel_Gene_43347	0.677701	2958	246.5	23.8444	4790	399.167	26.4892	0.695404	-0.0177024	2.31164	10.5239	0.00117843	0.0168311	#N/A
HELLPAR/LINC02456	1.94259	587	48.9167	6.2975	1963	163.583	71.3088	1.74163	0.200957	0.902201	16.6578	4.47664e-05	0.00172678	#N/A
TTC41P	0.616761	5208	434	44.4474	8184	682	69.8316	0.652077	-0.0353159	3.06641	8.2929	0.00398004	0.038689	transcribed_unitary_pseudogene
C12orf45	-0.786051	20683	1723.58	197.93	12530	1044.17	91.6164	-0.723059	-0.0629922	4.41783	14.3983	0.000147938	0.00393515	protein_coding
C12orf75	-0.501849	87237	7269.75	495.536	63081	5256.75	343.667	-0.467735	-0.0341147	6.56506	20.7577	5.21207e-06	0.000323324	protein_coding
Novel_Gene_43661	-0.93876	32992	2749.33	518.671	18839	1569.92	131.079	-0.808394	-0.130366	5.1006	11.4945	0.000698026	0.0116747	#N/A
BTBD11/Y_RNA	-0.533454	16528	1377.33	117.007	11927	993.917	65.0313	-0.470681	-0.062773	4.17402	10.5089	0.00118802	0.016939	#N/A
MMAB/RNU4-32P	-0.59094	3928	327.333	29.5113	2601	216.75	16.2766	-0.594729	0.00378853	2.06711	7.28641	0.0069478	0.0549511	#N/A
FAM216A	-1.0823	1616	134.667	13.7881	800	66.6667	9.80054	-1.01436	-0.0679423	0.635583	13.645	0.000220825	0.00514897	protein_coding
OAS3	0.645936	13869	1155.75	155.922	22355	1862.92	223.196	0.688734	-0.0427982	4.51149	8.67559	0.003225	0.0333017	protein_coding
SLC8B1	0.810629	868	72.3333	8.60614	1519	126.583	15.5678	0.807355	0.00327385	0.611745	9.0972	0.00256001	0.0286023	protein_coding
CCDC30/PPCS	-0.52068	27014	2251.17	104.65	19268	1605.67	62.5492	-0.4875	-0.0331795	4.87297	25.8493	3.69134e-07	4.32172e-05	#N/A
Novel_Gene_44371	0.586231	2669	222.417	30.6459	4016	334.667	30.1273	0.58946	-0.00322938	2.07035	6.06461	0.0137918	0.0864066	#N/A
Novel_Gene_44377	0.687004	1244	103.667	10.9187	2086	173.833	20.3763	0.745753	-0.0587484	1.06445	7.89197	0.00496547	0.0445282	#N/A
Novel_Gene_44391	-2.86028	15384	1282	290.795	1941	161.75	60.0906	-2.98656	0.126283	3.50644	14.9418	0.000110877	0.00318321	#N/A
CCDC60	-0.546408	6600	550	41.188	4785	398.75	31.8317	-0.463947	-0.0824607	2.87403	7.71841	0.00546606	0.0470187	protein_coding
SRSF9	-0.721444	43671	3639.25	174.853	26757	2229.75	137.565	-0.706759	-0.0146843	5.49894	26.7179	2.3543e-07	3.05783e-05	protein_coding
DYNLL1	-0.77911	74487	6207.25	264.829	44919	3743.25	303.762	-0.729663	-0.0494469	6.25236	33.4237	7.41139e-09	2.24026e-06	protein_coding
Novel_Gene_44902	0.895187	706	58.8333	6.49339	1392	116	20.3228	0.979419	-0.0842321	0.385844	8.11063	0.00440065	0.041404	#N/A
POP5	-0.846977	3304	275.333	37.3832	1895	157.917	10.9762	-0.802016	-0.044961	1.74078	11.6038	0.000658161	0.0111538	protein_coding
EBNA1BP2/MIR6733	-0.512786	10114	842.833	66.5679	7296	608	58.2212	-0.471176	-0.0416101	3.45908	8.10037	0.00442562	0.0415155	#N/A
BCL7A	0.733055	12523	1043.58	162.153	20926	1743.83	110.923	0.740716	-0.0076618	4.37579	15.0968	0.000102135	0.00301599	protein_coding
ZCCHC8	0.597716	34987	2915.58	175.315	54482	4540.17	250.718	0.638961	-0.0412448	5.81373	31.0997	2.4511e-08	5.43326e-06	protein_coding
Novel_Gene_45500	0.550261	12473	1039.42	115.518	18804	1567	140.954	0.592231	-0.0419701	4.27826	8.80523	0.00300369	0.0316053	#N/A
AC025252.2	-0.909131	9411	784.25	132.865	5074	422.833	63.3554	-0.891225	-0.017906	3.20341	9.44906	0.00211257	0.0249741	unprocessed_pseudogene
GLT1D1	-0.521564	14149	1179.08	117.021	9856	821.333	62.675	-0.521626	6.16459e-05	3.92596	7.77772	0.00528945	0.0459922	protein_coding
DDX51	-0.589828	7432	619.333	52.3576	4938	411.5	34.1834	-0.589824	-4.01822e-06	2.98375	8.35407	0.00384823	0.0378693	protein_coding
Novel_Gene_45922	-0.633781	20387	1698.92	199.775	13291	1107.58	86.7369	-0.6172	-0.0165813	4.39857	13.8709	0.000195804	0.00474526	#N/A
ZNF84	-0.596544	26295	2191.25	247.682	17441	1453.42	126.193	-0.592306	-0.00423825	4.78628	7.98217	0.00472404	0.043176	protein_coding
Novel_Gene_46866	-0.540398	10123	843.583	68.5758	6919	576.583	44.7551	-0.549001	0.00860355	3.44107	8.51026	0.00353149	0.0355394	#N/A
MAB21L1	1.11315	3836	319.667	51.2051	8352	696	87.9127	1.12252	-0.00937071	2.91325	20.0355	7.60174e-06	0.000442926	protein_coding
SMAD9	-0.883219	2801	233.417	40.4459	1553	129.417	22.3286	-0.850884	-0.0323344	1.48367	5.85412	0.0155407	0.0936778	protein_coding
LINC00571	0.81229	1366	113.833	11.611	2447	203.917	15.2064	0.841057	-0.0287667	1.28306	11.3242	0.000765042	0.0124572	lincRNA
Novel_Gene_47545	0.581762	12359	1029.92	101.601	19175	1597.92	124.373	0.633665	-0.0519025	4.29461	8.99112	0.00271295	0.029595	#N/A
PRDX1	-0.513943	24895	2074.58	139.271	18054	1504.5	166.52	-0.463538	-0.0504057	4.77614	8.14162	0.00432607	0.0409976	protein_coding
SIAH3	0.552035	10311	859.25	104.905	15550	1295.83	93.1859	0.59273	-0.040695	4.00578	11.4885	0.000700288	0.0116857	protein_coding
EBPL	-0.710593	7095	591.25	61.7187	4395	366.25	22.7896	-0.69094	-0.0196538	2.88748	10.0881	0.0014923	0.0196433	protein_coding
LINC00371	-0.532307	12689	1057.42	104.488	8941	745.083	52.1393	-0.50507	-0.027237	3.7765	9.43177	0.00213258	0.025127	protein_coding
Novel_Gene_48681	-1.09345	3338	278.167	29.1014	1638	136.5	14.0597	-1.02705	-0.0664049	1.67767	21.0515	4.47108e-06	0.000284796	#N/A
LINC00458	-0.673822	5144	428.667	51.0603	3398	283.167	38.1746	-0.598205	-0.0756171	2.44994	6.09066	0.0135898	0.0855797	lincRNA
Novel_Gene_48775	0.764109	17556	1463	313.716	29976	2498	171.191	0.771844	-0.00773444	4.89204	8.13201	0.00434906	0.0410989	#N/A
Novel_Gene_49177	0.68836	3898	324.833	43.7693	6353	529.417	59.1292	0.704704	-0.0163444	2.69177	7.88535	0.00498369	0.0445445	#N/A
Novel_Gene_49616	-1.79912	7872	656	223.116	2326	193.833	137.432	-1.75888	-0.0402371	2.69691	6.38783	0.0114905	0.0767188	#N/A
#VALUE!	0.62876	154118	12843.2	1425.47	250129	20844.1	1368.87	0.698637	-0.0698773	7.99607	14.0797	0.000175222	0.00443388	#VALUE!
Novel_Gene_50082	-0.516447	31807	2650.58	186.918	23009	1917.42	157.715	-0.467146	-0.0493013	5.14491	8.84029	0.00294652	0.031241	#N/A
LINC02336	-0.522505	8067	672.25	68.3216	5892	491	44.0083	-0.453275	-0.0692305	3.1524	6.6011	0.0101916	0.0706979	lincRNA
Novel_Gene_50166	-0.917547	2292	191	20.8003	1242	103.5	11.1583	-0.883942	-0.0336048	1.21957	10.7638	0.00103504	0.0154488	#N/A
Novel_Gene_50434	-0.638568	7577	631.417	51.1936	5166	430.5	44.1759	-0.552579	-0.0859893	3.0193	10.716	0.00106215	0.0157102	#N/A
AGBL4	-0.750493	2725	227.083	34.5127	1665	138.75	15.1103	-0.710734	-0.0397593	1.47878	8.88789	0.00287068	0.0308102	protein_coding
ABHD13	-0.603622	4076	339.667	19.9986	2797	233.083	18.6411	-0.543274	-0.0603486	2.14039	9.68209	0.00186073	0.0229145	protein_coding
Novel_Gene_51050	-0.630846	8411	700.917	42.2814	5727	477.25	40.4543	-0.554498	-0.0763484	3.17018	13.388	0.000253239	0.00567758	#N/A
Novel_Gene_51060	-1.40903	53504	4458.67	1343.47	20721	1726.75	285.865	-1.36855	-0.0404748	5.52074	16.7946	4.16519e-05	0.00162932	#N/A
Novel_Gene_51216	0.621839	5500	458.333	55.3926	8726	727.167	75.3203	0.665889	-0.0440497	3.16173	8.08101	0.00447314	0.041685	#N/A
Novel_Gene_51531	-0.752419	2466	205.5	24.9194	1484	123.667	9.29429	-0.732682	-0.019737	1.31413	11.8438	0.000578543	0.0103051	#N/A
Novel_Gene_51580	1.15975	754	62.8333	9.74822	1716	143	19.2963	1.18641	-0.0266677	0.669004	11.9658	0.00054186	0.00982379	#N/A
Novel_Gene_51595	1.7088	2664	222	59.147	8650	720.833	134.397	1.69911	0.00969547	2.82416	15.1438	9.96265e-05	0.00297894	#N/A
Novel_Gene_51599	0.725508	18616	1551.33	93.605	31870	2655.83	315.577	0.775656	-0.0501484	4.97666	24.9926	5.75517e-07	6.32721e-05	#N/A
PNP	-1.63271	4074	339.5	91.1687	1346	112.167	29.3546	-1.59777	-0.0349387	1.77668	10.2853	0.00134091	0.0182496	protein_coding
ZNF219	0.675437	2092	174.333	26.9265	3380	281.667	39.6657	0.69214	-0.0167034	1.75903	6.02625	0.0140947	0.0877947	protein_coding
TTC39A	-0.538339	7502	625.167	45.398	5259	438.25	38.2991	-0.512487	-0.0258525	3.01117	8.72613	0.00313682	0.0327573	protein_coding
MYH6/MYH7	-1.72741	8685	723.75	213.154	2492	207.667	67.0916	-1.80122	0.073814	2.86297	7.5194	0.00610381	0.0505358	#N/A
AL132855.1	-1.67701	5652	471	146.98	1718	143.167	49.5793	-1.71803	0.0410183	2.24818	7.83213	0.00513256	0.0453723	antisense
DHRS1	0.525774	1856	154.667	10.8001	2750	229.167	15.5104	0.567235	-0.0414613	1.55223	7.03115	0.00801038	0.0606062	protein_coding
Novel_Gene_52501	0.692621	926	77.1667	8.80585	1588	132.333	10.3098	0.778127	-0.0855054	0.687442	7.32646	0.00679469	0.0541523	#N/A
EAPP	-0.832533	10358	863.167	44.5159	5924	493.667	64.7625	-0.806102	-0.0264314	3.38392	15.1392	9.98695e-05	0.00298085	protein_coding
NFKBIA	0.544172	338706	28225.5	1873.37	505926	42160.5	2338.99	0.578893	-0.034721	9.05142	27.8203	1.33125e-07	1.95859e-05	protein_coding
DPPA3P2	0.761874	25262	2105.17	201.898	43180	3598.33	311.958	0.773394	-0.0115207	5.42415	25.6933	4.00215e-07	4.53115e-05	transcribed_unprocessed_pseudogene
FKBP3	-0.73868	8522	710.167	52.0483	5253	437.75	44.2058	-0.69805	-0.0406296	3.12779	16.5577	4.71914e-05	0.00179532	protein_coding
LINC02303	-1.54896	12626	1052.17	229.985	4461	371.75	67.3207	-1.50096	-0.0479967	3.44078	17.9689	2.2454e-05	0.00102554	lincRNA
LINC00871	-0.831889	38428	3202.33	715.929	23958	1996.5	126.344	-0.68165	-0.150238	5.37025	8.82452	0.00297209	0.031452	lincRNA
RPL36AL	-0.563415	34623	2885.25	226.916	24264	2022	155.548	-0.512913	-0.0505016	5.2396	11.419	0.000726963	0.0120054	protein_coding
SLC25A3P1	-0.646962	3179	264.917	24.821	2131	177.583	19.6366	-0.577042	-0.0699198	1.76723	7.10579	0.00768354	0.0587431	transcribed_processed_pseudogene
GNPNAT1	-0.875608	14620	1218.33	79.4423	8333	694.417	60.9413	-0.811035	-0.0645725	3.87429	24.3597	7.99243e-07	8.00007e-05	protein_coding
CDKN3	-0.769607	4045	337.083	34.1533	2512	209.333	22.7101	-0.687303	-0.0823034	2.0771	10.6161	0.00112107	0.016306	protein_coding
RPL21P6/TBPL2	-0.679919	3831	319.25	23.4111	2396	199.667	27.1319	-0.677093	-0.00282586	1.98982	8.03109	0.00459811	0.0423745	#N/A
AL355773.1	-0.90623	75305	6275.42	756.704	41892	3491	323.34	-0.846071	-0.0601592	6.25531	15.7179	7.35266e-05	0.00242536	lincRNA
Novel_Gene_54355	-1.37609	2431	202.583	57.6901	940	78.3333	15.1704	-1.37082	-0.00527329	1.0895	10.7831	0.0010243	0.015383	#N/A
Novel_Gene_54570	-1.22299	1371	114.25	17.979	566	47.1667	10.57	-1.27635	0.0533624	0.327794	8.88215	0.00287972	0.0308675	#N/A
MIR4781/TCEANC2	-0.555847	7793	649.417	52.9492	5336	444.667	32.3476	-0.54642	-0.00942672	3.05859	9.43464	0.00212925	0.0251055	#N/A
YBX1P1	-0.670576	3826	318.833	26.0997	2462	205.167	17.2736	-0.636006	-0.0345703	1.9991	10.8239	0.001002	0.0151438	processed_pseudogene
Novel_Gene_55	-0.927293	8826	735.5	220.548	4637	386.417	29.0854	-0.928568	0.00127454	3.06389	10.1882	0.00141342	0.0190014	#N/A
PIGH	-0.814031	7019	584.917	48.8651	4008	334	31.4231	-0.808383	-0.00564832	2.81359	16.4585	4.97259e-05	0.00186192	protein_coding
AC004816.1	-0.872673	3025	252.083	26.1228	1745	145.417	20.1432	-0.793708	-0.0789647	1.63641	9.85062	0.00169775	0.0214622	lincRNA
RGS6	-0.547533	9793	816.083	68.9615	6694	557.833	41.8755	-0.548882	0.00134976	3.37938	9.74972	0.0017935	0.0223649	protein_coding
AL442663.4/DCAF4	-0.909915	12391	1032.58	87.2744	6748	562.333	81.8975	-0.876761	-0.0331539	3.62253	13.7233	0.000211807	0.00498766	#N/A
ZFYVE1	0.559452	28933	2411.08	231.096	43864	3655.33	121.867	0.600321	-0.0408693	5.52705	16.3284	5.32597e-05	0.00193987	protein_coding
ACOT1	-1.01683	4010	334.167	36.465	2042	170.167	19.2951	-0.973619	-0.0432145	1.9518	15.7916	7.07174e-05	0.00236055	protein_coding
ACOT2	0.541269	4902	408.5	51.846	7188	599	34.0572	0.55222	-0.0109514	2.93094	7.2371	0.00714122	0.0559221	protein_coding
ELMSAN1	-0.72427	151126	12593.8	1614.61	91796	7649.67	642.122	-0.719249	-0.00502082	7.25225	13.5113	0.000237126	0.00539833	protein_coding
DHCR24	-1.28705	40042	3336.83	905.814	18879	1573.25	568.914	-1.08473	-0.202321	5.27009	8.70449	0.00317427	0.0329352	protein_coding
FOS	-0.527001	120671	10055.9	960.294	85436	7119.67	636.609	-0.498163	-0.0288379	7.06099	6.71193	0.00957701	0.0681206	protein_coding
Novel_Gene_55793	-0.865824	1701	141.75	16.741	975	81.25	14.7042	-0.802909	-0.0629153	0.773618	6.81257	0.00905184	0.0656574	#N/A
PCSK9	0.531093	10779	898.25	88.8437	16047	1337.25	64.488	0.57408	-0.042987	4.09257	8.61069	0.00334197	0.0342038	protein_coding
AF111169.2/VASH1	-1.58638	21319	1776.58	403.984	7563	630.25	86.8996	-1.49511	-0.0912719	4.25837	19.0847	1.25043e-05	0.00064964	#N/A
NGB	-0.858609	4006	333.833	62.4216	2225	185.417	27.4145	-0.848357	-0.0102517	1.98034	6.56966	0.0103732	0.0715576	protein_coding
AL603840.1	-0.50907	3954	329.5	26.2804	2825	235.417	19.1918	-0.485062	-0.0240076	2.10475	6.7922	0.0091557	0.0661798	lincRNA
AL355838.1	-0.852976	1875	156.25	21.9483	1069	89.0833	10.9215	-0.810629	-0.0423472	0.922798	9.0823	0.00258095	0.0287012	lincRNA
Novel_Gene_56447	-1.00418	3556	296.333	50.4154	1829	152.417	16.8866	-0.9592	-0.0449788	1.77634	12.9934	0.000312589	0.00663702	#N/A
SPATA7	-0.638761	29943	2495.25	156.108	19717	1643.08	95.4587	-0.602779	-0.0359825	4.96582	34.4734	4.32116e-09	1.56172e-06	protein_coding
Novel_Gene_56720	-1.04102	3244	270.333	54.7014	1658	138.167	26.6926	-0.96833	-0.0726901	1.66066	6.28157	0.0122	0.0798207	#N/A
AL133373.2	0.691624	2681	223.417	28.8135	4448	370.667	29.4863	0.730386	-0.0387612	2.15102	9.39902	0.00217101	0.0253997	TEC
GLRX5	-0.683734	27730	2310.83	81.8126	17475	1456.25	66.739	-0.666155	-0.0175789	4.85847	27.9568	1.24057e-07	1.84237e-05	protein_coding
Novel_Gene_57394	-0.556044	5645	470.417	48.4953	3911	325.917	39.3507	-0.529436	-0.026608	2.61105	5.69318	0.017031	0.0990694	#N/A
DEGS2	-0.796781	29690	2474.17	320.424	17346	1445.5	109.38	-0.775374	-0.0214069	4.87016	27.0364	1.99656e-07	2.72073e-05	protein_coding
Novel_Gene_58193	-0.90148	1742	145.167	19.203	960	80	13.8093	-0.859638	-0.0418415	0.83911	6.65501	0.00988775	0.0693603	#N/A
TDRD9	-0.95336	27649	2304.08	200.332	14574	1214.5	69.4765	-0.92383	-0.0295299	4.74627	40.7708	1.71171e-10	1.01633e-07	protein_coding
Novel_Gene_58317	-0.545784	18284	1523.67	189.165	12784	1065.33	78.9779	-0.516242	-0.0295418	4.27895	10.2939	0.00133468	0.0182212	#N/A
TMEM179	0.581002	5848	487.333	36.0701	8734	727.833	43.4622	0.578699	0.00230282	3.21764	11.1837	0.000825175	0.0131336	protein_coding
CDCA4	-0.753123	66587	5548.92	218.416	40552	3379.33	134.027	-0.715467	-0.037655	6.08939	69.6458	7.09694e-17	5.89933e-13	protein_coding
AC126603.1	-1.06908	12013	1001.08	115.281	5812	484.333	65.6202	-1.04749	-0.021589	3.5215	17.3708	3.07521e-05	0.00130755	unprocessed_pseudogene
SNORD115-5	-0.931512	2087	173.917	32.97	1087	90.5833	11.3267	-0.941079	0.00956619	1.01796	8.97021	0.00274417	0.029837	snoRNA
AJAP1	-1.03383	3037	253.083	42.9258	1496	124.667	28.1593	-1.02154	-0.0122891	1.52629	6.17376	0.0129659	0.0830987	protein_coding
AC135983.2	0.767487	3550	295.833	30.181	6226	518.833	41.6338	0.810487	-0.0429994	2.62137	12.9976	0.000311883	0.0066305	transcribed_processed_pseudogene
EMC7	-0.601258	9004	750.333	22.8759	6194	516.167	31.6297	-0.539695	-0.0615632	3.27761	16.866	4.0113e-05	0.00158404	protein_coding
Novel_Gene_59916	-1.04171	2155	179.583	21.3547	1128	94	19.8716	-0.933921	-0.107787	1.06274	8.03441	0.00458969	0.0423204	#N/A
CSNK1A1P1	0.535273	1525	127.083	13.1757	2278	189.833	17.9578	0.578959	-0.0436859	1.26245	5.75303	0.0164603	0.0971131	transcribed_processed_pseudogene
Novel_Gene_60123	-0.758464	5079	423.25	56.6836	3057	254.75	39.5701	-0.732428	-0.0260357	2.35892	7.66294	0.00563667	0.0478843	#N/A
Novel_Gene_60165	-1.0286	2663	221.917	32.5798	1350	112.5	12.902	-0.980093	-0.0485115	1.36824	14.2831	0.000157274	0.00412889	#N/A
Novel_Gene_60201	-0.83019	6749	562.417	70.0494	3851	320.917	25.0936	-0.809441	-0.0207493	2.7509	15.1246	0.000100642	0.00299852	#N/A
SRP14-AS1	-0.893846	1409	117.417	15.3911	743	61.9167	9.99277	-0.923237	0.0293919	0.464114	7.34149	0.00673809	0.0538302	lincRNA
BMF	0.645498	2312	192.667	16.2766	3852	321	38.741	0.736466	-0.0909683	1.95252	8.12098	0.00437558	0.04124	protein_coding
RMDN3	-0.520039	91810	7650.83	473.207	63879	5323.25	242.04	-0.52331	0.00327085	6.62836	20.8464	4.97639e-06	0.000311025	protein_coding
GCHFR	-0.92914	13896	1158	106.646	7379	614.917	42.4301	-0.913172	-0.0159678	3.75	34.2624	4.81605e-09	1.60134e-06	protein_coding
Novel_Gene_60439	-0.582323	15836	1319.67	138.414	11240	936.667	90.9364	-0.494566	-0.0877572	4.0973	8.51831	0.00351591	0.035433	#N/A
LTK	-0.877325	3683	306.917	47.718	1991	165.917	23.5229	-0.887388	0.0100633	1.83919	7.91073	0.00491423	0.0442762	protein_coding
ZNF106	0.566056	72344	6028.67	368.387	112767	9397.25	969.827	0.6404	-0.0743433	6.84657	17.2615	3.25715e-05	0.00136055	protein_coding
TGM7	0.973857	21782	1815.17	259.493	44034	3669.5	388.363	1.01548	-0.0416245	5.366	14.9921	0.000107964	0.00313103	protein_coding
Novel_Gene_6098	-0.653326	6163	513.583	53.2936	4120	343.333	22.1689	-0.580988	-0.0723379	2.7266	9.63669	0.00190729	0.02328	#N/A
Novel_Gene_61518	1.05536	2005	167.083	15.1114	4416	368	49.2451	1.13914	-0.0837762	2.01113	19.0073	1.30217e-05	0.000672911	#N/A
RORA/uc_338	0.790777	1006	83.8333	11.0911	1847	153.917	27.7416	0.876554	-0.0857767	0.86547	5.8413	0.0156542	0.0941575	#N/A
VPS13C	-0.589167	106548	8879	603.039	73702	6141.83	651.758	-0.531728	-0.0574389	6.85515	9.71439	0.00182831	0.022617	protein_coding
AC013553.4	-0.745978	13940	1161.67	101.653	8757	729.75	77.4022	-0.670722	-0.0752557	3.84541	13.5095	0.000237364	0.00539833	lincRNA
IGDCC3	-0.530202	63224	5268.67	297.196	45413	3784.42	265.157	-0.477367	-0.0528353	6.09556	25.6922	4.00444e-07	4.53115e-05	protein_coding
AC027088.1/NOX5/SPESP1	-0.566837	20684	1723.67	101.062	14346	1195.5	93.6726	-0.527867	-0.0389708	4.46413	18.6053	1.60771e-05	0.000793734	#N/A
COX5A	-0.571142	13845	1153.75	51.6188	9765	813.75	63.0828	-0.503673	-0.0674687	3.91251	12.8042	0.000345841	0.00712466	protein_coding
COMMD4	-0.562236	6959	579.917	29.3065	4932	411	29.2152	-0.496707	-0.0655291	2.92157	11.1776	0.000827913	0.0131336	protein_coding
FBXO22	-0.645804	5296	441.333	28.758	3552	296	29.7975	-0.576272	-0.0695325	2.49355	10.3402	0.00130167	0.0179905	protein_coding
TMEM266	-0.842003	11482	956.833	78.0406	6615	551.25	39.8824	-0.795561	-0.046442	3.52447	23.8155	1.06024e-06	9.95849e-05	protein_coding
AC103858.2	0.703177	4702	391.833	22.8575	8103	675.25	81.3719	0.785182	-0.0820045	2.99197	13.2291	0.000275629	0.00604177	antisense
Novel_Gene_63871	-0.591557	2522	210.167	21.3828	1690	140.833	11.1626	-0.577545	-0.0140124	1.4479	6.11122	0.0134327	0.0852028	#N/A
Novel_Gene_64007	0.708549	48280	4023.33	360.975	81265	6772.08	364.602	0.751208	-0.0426597	6.3498	26.7972	2.2596e-07	2.98141e-05	#N/A
MRPS11	-0.667798	15530	1294.17	69.2139	10161	846.75	55.2877	-0.612015	-0.0557822	4.03384	18.7148	1.51796e-05	0.000760122	protein_coding
MFGE8	0.67374	1518	126.5	13.8189	2552	212.667	20.6652	0.749457	-0.075717	1.3742	6.67563	0.00977401	0.0689113	protein_coding
KIF7	-0.622356	28576	2381.33	222.466	18698	1558.17	75.1257	-0.61192	-0.0104356	4.90423	18.7245	1.51029e-05	0.000760122	protein_coding
IL23R	-0.595562	31404	2617	220.148	21941	1828.42	211.463	-0.517319	-0.0782432	5.09016	8.95937	0.00276051	0.0298853	protein_coding
Novel_Gene_64323	-0.769496	1828	152.333	15.9299	1156	96.3333	13.9405	-0.661125	-0.108372	0.945369	6.54446	0.0105212	0.0721891	#N/A
AC110023.1	-0.822757	1168	97.3333	11.7772	699	58.25	7.60893	-0.740676	-0.0820813	0.301867	7.23524	0.00714861	0.0559474	lincRNA
LINC01580	-1.0609	1935	161.25	20.1047	960	80	12.5879	-1.01123	-0.0496769	0.902118	11.7173	0.00061921	0.0107569	lincRNA
Novel_Gene_64646	0.634443	1311	109.25	9.22868	2111	175.917	15.6817	0.687259	-0.0528163	1.12706	7.75767	0.0053485	0.0462397	#N/A
Novel_Gene_64766	-0.951292	3514	292.833	57.3872	1809	150.75	22.9997	-0.957922	0.00663	1.72111	9.37815	0.00219587	0.0256184	#N/A
ARRDC4	-1.35245	4427	368.917	71.5519	1827	152.25	15.2341	-1.27685	-0.0755984	2.06189	14.9404	0.000110962	0.00318321	protein_coding
Novel_Gene_65038	-0.821029	4258	354.833	56.3975	2513	209.417	24.2163	-0.760765	-0.0602637	2.09383	9.06507	0.00260538	0.0288304	#N/A
SELENOS	-0.947118	36034	3002.83	157.692	18807	1567.25	144.069	-0.938089	-0.00902873	5.12798	37.9903	7.1098e-10	3.37715e-07	protein_coding
SNRPA1	-0.698955	12219	1018.25	67.1685	7742	645.167	47.4568	-0.658348	-0.0406071	3.67702	16.4397	5.02213e-05	0.00187204	protein_coding
AC023024.2/PCSK6	-0.580968	6380	531.667	69.342	4544	378.667	42.7153	-0.489594	-0.0913745	2.8061	6.3384	0.0118152	0.0781021	#N/A
POLR3K	-1.00639	4491	374.25	30.0855	2208	184	18.5203	-1.0243	0.0179055	2.12512	17.1792	3.40141e-05	0.00140933	protein_coding
MRPL28	-1.74116	4284	357	52.757	1284	107	14.3146	-1.73831	-0.00284859	1.8192	34.8206	3.61522e-09	1.36598e-06	protein_coding
STUB1	-0.882269	11630	969.167	51.8782	6506	542.167	48.1497	-0.838008	-0.0442603	3.52333	31.9222	1.6047e-08	3.78421e-06	protein_coding
FBXL16	0.79604	1218	101.5	23.83	2126	177.167	22.9544	0.803627	-0.00758719	1.0964	6.15661	0.0130922	0.0835858	protein_coding
FAM173A	-1.41052	1519	126.583	11.6258	578	48.1667	5.60821	-1.39398	-0.0165357	0.472371	21.0561	4.46023e-06	0.000284796	protein_coding
CHTF18	-0.534727	7042	586.833	40.3715	4908	409	28.9584	-0.52085	-0.0138772	2.92592	8.9913	0.00271267	0.029595	protein_coding
Novel_Gene_65350	-1.60802	2909	242.417	23.0077	892	74.3333	19.5124	-1.70541	0.0973862	1.31191	15.3477	8.94315e-05	0.00278427	#N/A
TSR3	-1.56539	7493	624.417	62.1171	2512	209.333	23.6029	-1.57671	0.0113201	2.66668	44.7855	2.19846e-11	2.0857e-08	protein_coding
GNPTG	-0.780697	4812	401	24.5369	2889	240.75	24.3684	-0.736066	-0.0446304	2.30175	14.5762	0.000134606	0.00366856	protein_coding
HAGH	-0.697712	107562	8963.5	792.754	67232	5602.67	651.499	-0.677949	-0.0197636	6.80664	14.0561	0.000177438	0.00445006	protein_coding
AC005363.1/RPS2/SNORA10/SNORA64	0.538409	73285	6107.08	364.232	110172	9181	646.777	0.588168	-0.0497592	6.84492	26.9876	2.04769e-07	2.76771e-05	#N/A
MIR3180-5/MIR6511B1/PKD1	0.684148	12695	1057.92	151.911	21154	1762.83	313.401	0.73667	-0.0525219	4.37828	7.63731	0.00571732	0.048421	#N/A
ABCA17P	-0.765653	5077	423.083	40.277	3032	252.667	22.1518	-0.743707	-0.0219461	2.37334	13.2617	0.00027088	0.00597508	transcribed_unitary_pseudogene
C16orf59	-0.531651	6141	511.75	46.4207	4370	364.167	25.7922	-0.49084	-0.0408104	2.72536	8.81315	0.00299067	0.0315481	protein_coding
ELOB	-0.994806	5411	450.917	27.3652	2824	235.333	21.1962	-0.938155	-0.0566506	2.38842	28.5127	9.30846e-08	1.48801e-05	protein_coding
FLYWCH2	0.560764	42354	3529.5	456.956	63221	5268.42	543.486	0.577906	-0.0171414	6.05294	8.41194	0.00372764	0.0370424	protein_coding
TNFRSF12A	0.906911	1046	87.1667	14.3695	2045	170.417	32.5277	0.967218	-0.0603069	0.944588	6.57644	0.0103337	0.0713743	protein_coding
CORO7/CORO7-PAM16/PAM16/TFAP4	-0.723705	86236	7186.33	385.263	54884	4573.67	498.922	-0.651905	-0.0718008	6.49363	23.9523	9.8754e-07	9.46219e-05	#N/A
NUDT16L1	-0.730627	5869	489.083	29.3747	3538	294.833	31.1054	-0.730181	-0.00044597	2.59227	12.3286	0.000446076	0.00854206	protein_coding
AC022167.5	-0.716066	3839	319.917	37.031	2366	197.167	22.7815	-0.69828	-0.0177857	1.98329	7.27721	0.00698347	0.0551285	protein_coding
EMP2	-0.821771	4779	398.25	39.7302	2840	236.667	32.9596	-0.750818	-0.0709531	2.27554	9.85743	0.00169147	0.0214212	protein_coding
TVP23A	-0.626171	4266	355.5	15.0169	2852	237.667	19.1823	-0.58091	-0.045261	2.19029	10.9188	0.000951916	0.0146155	protein_coding
Novel_Gene_66527	-0.798715	8828	735.667	86.7555	5109	425.75	21.209	-0.789046	-0.00966943	3.13801	15.8581	6.82723e-05	0.00231638	#N/A
SHISA9	-1.8	7056	588	93.2604	1970	164.167	25.3152	-1.84065	0.040652	2.52769	27.7896	1.35254e-07	1.97245e-05	protein_coding
Novel_Gene_66733	-1.1091	2570	214.167	43.4415	1197	99.75	20.3236	-1.10235	-0.0067534	1.28284	6.43786	0.0111713	0.075172	#N/A
Novel_Gene_66871	-1.00314	2003	166.917	25.8532	1034	86.1667	12.2139	-0.953926	-0.0492116	0.976102	8.63253	0.00330213	0.0339086	#N/A
MYH11	-0.509874	53999	4499.92	387.318	38581	3215.08	210.269	-0.485042	-0.0248315	5.89007	10.0518	0.00152203	0.0199405	protein_coding
AC138969.1/AC138969.2/PKD1P1	1.0034	1613	134.417	17.3386	3251	270.917	32.2129	1.01114	-0.00773444	1.61701	15.2649	9.34355e-05	0.00285572	#N/A
AC126755.1/AC126755.2/MIR3180-3/NPIPA8/PKD1P5	0.735677	1387	115.583	20.9116	2316	193	20.3794	0.739667	-0.00399034	1.23093	5.81376	0.0159013	0.0949563	#N/A
Novel_Gene_6719	0.726393	1843	153.583	23.7928	3060	255	33.6801	0.731476	-0.0050828	1.65066	6.07701	0.0136952	0.0860805	#N/A
Novel_Gene_67432	-0.981431	2273	189.417	20.4196	1197	99.75	13.0941	-0.925175	-0.0562568	1.1874	11.9116	0.000557846	0.0100045	#N/A
AC092338.2	-0.755079	1835	152.917	17.3692	1079	89.9167	8.17652	-0.766085	0.0110065	0.915774	8.09833	0.0044306	0.0415155	antisense
Novel_Gene_67487	-0.763696	5303	441.917	37.415	3289	274.083	34.0262	-0.68916	-0.0745358	2.45823	10.5571	0.00115742	0.0166311	#N/A
TYW3	-0.574476	17799	1483.25	139.878	12235	1019.58	87.1123	-0.540782	-0.0336943	4.25855	9.123	0.00252416	0.028335	protein_coding
Novel_Gene_682	-0.618304	21116	1759.67	141.161	14594	1216.17	114.582	-0.532961	-0.0853423	4.51466	11.9785	0.000538184	0.00978995	#N/A
CD2BP2	-0.524962	9930	827.5	60.1559	7003	583.583	29.8177	-0.503821	-0.0211412	3.42396	11.9819	0.000537198	0.00978995	protein_coding
DCTPP1	-0.659666	17237	1436.42	68.3376	11235	936.25	49.848	-0.617509	-0.0421574	4.18911	21.1509	4.24498e-06	0.000273538	protein_coding
AL096829.2	-1.75947	4256	354.667	76.352	1186	98.8333	20.6687	-1.84339	0.0839209	1.77257	18.6564	1.56524e-05	0.000776779	processed_pseudogene
ZNF720	0.511334	4739	394.917	46.393	6903	575.25	37.3526	0.542641	-0.0313064	2.89193	5.99803	0.0143219	0.0887113	protein_coding
HERC2P4	0.835949	1286	107.167	12.8091	2556	213	39.1619	0.990997	-0.155049	1.27587	6.08915	0.0136014	0.0856205	transcribed_unprocessed_pseudogene
AC145350.2/HERC2P8	0.721057	1160	96.6667	12.5356	2017	168.083	28.1561	0.798086	-0.0770292	0.985253	5.72569	0.0167184	0.0980748	#N/A
AC092368.3	0.719228	963	80.25	9.55536	1615	134.583	15.4755	0.745926	-0.0266986	0.719701	7.57051	0.00593309	0.0494424	lincRNA
ADCY7	0.601844	36230	3019.17	180.408	56941	4745.08	317.776	0.652283	-0.0504388	5.85967	32.3746	1.27139e-08	3.10836e-06	protein_coding
AC007342.7	-0.670939	5987	498.917	32.1154	3907	325.583	32.4827	-0.615772	-0.0551668	2.66999	10.0996	0.00148302	0.0195521	TEC
Novel_Gene_69412	-0.757087	5866	488.833	36.2543	3540	295	22.1876	-0.728628	-0.0284589	2.59499	14.9015	0.000113272	0.00323565	#N/A
MT2A	0.891458	12795	1066.25	175.41	25212	2101	372.169	0.97853	-0.0870728	4.59641	5.90166	0.0151266	0.0920455	protein_coding
Novel_Gene_69636	1.17484	11168	930.667	189.789	27103	2258.58	372.193	1.27908	-0.104244	4.59364	9.07043	0.00259776	0.0288023	#N/A
MT1E	0.963221	5885	490.417	97.1017	11866	988.833	170.284	1.01172	-0.048498	3.48825	6.58359	0.0102923	0.071177	protein_coding
MT1F	1.02996	2543	211.917	34.5178	5514	459.5	99.8603	1.11657	-0.0866064	2.36708	7.81579	0.00517917	0.0455677	protein_coding
HERPUD1	0.631907	11495	957.917	103.412	18602	1550.17	167.722	0.694451	-0.062544	4.23788	9.41319	0.0021543	0.0252755	protein_coding
Novel_Gene_69830	1.15974	899	74.9167	9.63379	2023	168.583	11.923	1.1701	-0.0103631	0.905935	17.6936	2.59495e-05	0.0011566	#N/A
AC138305.1	-0.643514	12961	1080.08	112.248	8571	714.25	61.1149	-0.596642	-0.0468724	3.75615	13.6164	0.000224215	0.00520612	lincRNA
Novel_Gene_70164	-0.910274	11633	969.417	131.366	6276	523	53.4245	-0.890306	-0.0199676	3.54527	11.3999	0.000734473	0.0120778	#N/A
Novel_Gene_70257	-0.688995	1732	144.333	19.5616	1135	94.5833	12.9131	-0.609747	-0.0792486	0.881175	5.66724	0.0172846	0.0998458	#N/A
BEAN1	-0.70692	23800	1983.33	229.539	15152	1262.67	196.659	-0.651453	-0.0554662	4.61682	8.60999	0.00334323	0.0342038	protein_coding
CKLF/CKLF-CMTM1/CMTM1	-0.979565	6235	519.583	50.5267	3340	278.333	31.5401	-0.900541	-0.0790234	2.63929	16.1464	5.86295e-05	0.00206946	#N/A
Novel_Gene_70403	-0.851743	1447	120.583	12.6972	804	67	7.74988	-0.847798	-0.00394581	0.544321	9.98025	0.00158228	0.0205833	#N/A
TMEM208	-0.963827	2031	169.25	9.87277	1070	89.1667	10.0105	-0.924579	-0.0392476	1.00133	16.3922	5.14963e-05	0.00190765	protein_coding
AC092115.3	-0.572451	7173	597.75	60.4012	4917	409.75	22.2296	-0.544798	-0.0276529	2.93421	9.09666	0.00256076	0.0286023	antisense
CMTR2	1.19049	3159	263.25	43.7621	7453	621.083	94.1826	1.23835	-0.0478591	2.72067	20.0086	7.70957e-06	0.00044504	protein_coding
PHLPP2	0.564661	3680	306.667	26.242	5810	484.167	66.5824	0.658832	-0.0941717	2.57068	6.33377	0.011846	0.0782129	protein_coding
Novel_Gene_70951	-1.17685	2104	175.333	45.4071	896	74.6667	12.8023	-1.23156	0.0547185	0.955933	6.82212	0.00900354	0.0655006	#N/A
AC009053.1/AC009120.2	-1.1331	3235	269.583	41.1336	1324	110.333	34.6944	-1.28886	0.155762	1.58591	6.81851	0.00902177	0.0655511	#N/A
AC009078.3/BCAR1	0.852809	18321	1526.75	182.389	33712	2809.33	226.98	0.879764	-0.0269547	5.01978	23.571	1.20391e-06	0.000108777	#N/A
CHST6	-0.727565	2140	178.333	18.1285	1340	111.667	12.213	-0.675378	-0.0521871	1.15625	8.95091	0.00277332	0.0299977	protein_coding
Novel_Gene_71292	-0.894185	1678	139.833	22.834	960	80	11.7783	-0.805636	-0.0885487	0.776561	7.2534	0.00707668	0.0556264	#N/A
AC079414.1	-0.701543	67917	5659.75	540.698	43302	3608.5	155.678	-0.649339	-0.0522035	6.15739	20.5217	5.89598e-06	0.000358123	antisense
Novel_Gene_71382	1.13604	655	54.5833	8.93195	1505	125.417	19.3471	1.2002	-0.0641569	0.438238	13.2922	0.000266515	0.00589203	#N/A
AC105411.1/AC108097.1	-1.06609	19430	1619.17	170.724	9697	808.083	85.525	-1.00268	-0.063412	4.23296	22.5698	2.02644e-06	0.000163541	#N/A
LINC02170	0.538209	9756	813	83.0649	14770	1230.83	100.931	0.598308	-0.0600991	3.95033	8.90682	0.00284108	0.0305715	lincRNA
AC092139.2/GAN/MIR4720	0.604005	30898	2574.83	244.7	48085	4007.08	364.152	0.638073	-0.0340688	5.61486	14.0394	0.000179018	0.0044549	#N/A
MPHOSPH6	-0.610602	80133	6677.75	336.987	53534	4461.17	150.919	-0.581941	-0.0286607	6.41434	32.9251	9.57787e-09	2.65387e-06	protein_coding
TLDC1	-0.610359	9927	827.25	67.5288	6550	545.833	42.2024	-0.599863	-0.0104962	3.40137	9.91349	0.00164072	0.0211122	protein_coding
GINS2	-0.544109	247217	20601.4	925.862	172871	14405.9	312.224	-0.516082	-0.0280271	8.06062	43.714	3.80048e-11	3.15915e-08	protein_coding
COX4I1	-0.655647	29680	2473.33	104.552	19279	1606.58	88.3819	-0.622461	-0.0331859	4.95857	33.8971	5.81055e-09	1.89413e-06	protein_coding
AC092723.1	-0.566083	9376	781.333	47.6581	6520	543.333	28.438	-0.524101	-0.0419824	3.35097	11.727	0.000615982	0.0107345	lincRNA
Novel_Gene_72127	-0.574195	6306	525.5	44.2129	4285	357.083	28.0971	-0.55743	-0.0167655	2.76684	7.46769	0.00628161	0.0515968	#N/A
Novel_Gene_72128	-0.654157	14466	1205.5	83.2871	9365	780.417	50.5731	-0.627315	-0.0268422	3.91199	19.4229	1.04745e-05	0.000565386	#N/A
Novel_Gene_72131	-0.69484	2612	217.667	29.7669	1671	139.25	17.2078	-0.644443	-0.050397	1.43083	7.27856	0.00697823	0.0551285	#N/A
Novel_Gene_7225	-0.881961	9257	771.417	38.6483	5302	441.833	70.1134	-0.804008	-0.0779534	3.22174	11.7709	0.000601639	0.0105849	#N/A
SNAI3	-0.693571	39044	3253.67	322.107	24996	2083	227.854	-0.643404	-0.0501678	5.33093	16.1767	5.77e-05	0.0020585	protein_coding
APRT	-0.816972	1280	106.667	5.9675	771	64.25	11.983	-0.731341	-0.0856306	0.40556	7.40011	0.00652199	0.0528303	protein_coding
TRAPPC2L	-0.910391	4283	356.917	22.5309	2367	197.25	22.9242	-0.855562	-0.0548289	2.08137	16.6797	4.42523e-05	0.00171092	protein_coding
CDH15	1.28011	2189	182.417	12.0072	5776	481.333	83.3933	1.3998	-0.119688	2.29634	19.1383	1.21579e-05	0.000643713	protein_coding
SPATA33	-0.530004	5067	422.25	50.1413	3534	294.5	22.99	-0.51983	-0.010174	2.42825	6.619	0.0100896	0.0703314	protein_coding
CENPBD1	-0.506079	6167	513.917	32.7693	4555	379.583	41.4454	-0.437118	-0.0689616	2.75376	6.75986	0.00932312	0.0669822	protein_coding
FAM57A	-1.04234	1326	110.5	13.0032	615	51.25	9.22458	-1.10842	0.0660839	0.355772	9.23185	0.00237841	0.027176	protein_coding
Novel_Gene_72757	-0.823351	3358	279.833	27.4339	1989	165.75	23.0244	-0.755559	-0.0677924	1.77203	9.64255	0.00190122	0.0232239	#N/A
MIR22/MIR22HG	-0.518592	99311	8275.92	581.226	69013	5751.08	841.827	-0.525085	0.00649308	6.74838	6.443	0.011139	0.0750654	#N/A
SERPINF2	0.583401	9389	782.417	115.367	14258	1188.17	110.898	0.602728	-0.0193269	3.88489	7.52656	0.0060796	0.0504146	protein_coding
OR1E1/OR1E2	0.728737	7614	634.5	106.692	13087	1090.58	79.5631	0.781408	-0.052671	3.70276	12.0487	0.000518285	0.00955265	#N/A
EMC6	-0.575197	27535	2294.58	143.631	19011	1584.25	106.204	-0.534432	-0.0407644	4.87593	22.452	2.15461e-06	0.000169987	protein_coding
Novel_Gene_73157	-0.700608	6894	574.5	53.238	4345	362.083	17.0105	-0.665985	-0.0346231	2.8388	14.9832	0.00010847	0.0031362	#N/A
CHRNE	-0.621382	23440	1953.33	157.053	15225	1268.75	85.0187	-0.62253	0.00114836	4.62538	14.6843	0.000127102	0.0035438	protein_coding
KIF1C	-0.698114	44032	3669.33	345.91	28812	2401	190.44	-0.611883	-0.0862314	5.5399	17.5609	2.78245e-05	0.00121412	protein_coding
AC004706.1/MIR4520-1	-1.23406	2543	211.917	44.8571	1072	89.3333	25.5605	-1.24623	0.012165	1.26858	6.32754	0.0118877	0.0783948	#N/A
C1orf52	-0.716285	1860	155	20.3004	1173	97.75	11.8342	-0.6651	-0.0511851	0.955663	6.35714	0.011691	0.0776279	protein_coding
ASGR1	-0.876092	2377	198.083	17.8009	1300	108.333	10.8078	-0.87063	-0.0054622	1.25128	12.3583	0.000439019	0.00844755	protein_coding
Novel_Gene_73541	0.798989	3807	317.25	42.4448	7117	593.083	83.4387	0.902615	-0.103626	2.75537	7.88631	0.00498103	0.0445445	#N/A
ALOXE3	0.520957	19177	1598.08	130.958	28860	2405	240.966	0.589694	-0.0687374	4.91388	9.52434	0.00202764	0.0243742	protein_coding
NDEL1	-0.687974	109628	9135.67	374.324	69563	5796.92	239.154	-0.656224	-0.0317501	6.83075	60.5964	7.00616e-15	2.32955e-11	protein_coding
COL24A1	1.05913	612	51	8.11284	1288	107.333	10.786	1.07353	-0.0144011	0.307479	11.8922	0.000563704	0.0100878	protein_coding
MYH13	-0.552163	8404	700.333	79.8907	5734	477.833	35.5293	-0.551534	-0.000628269	3.16353	7.18613	0.00734694	0.0570181	protein_coding
Novel_Gene_7420	-0.937998	1684	140.333	16.952	948	79	15.1832	-0.828933	-0.109065	0.755494	9.33086	0.00225326	0.0260867	#N/A
CENPV	-0.508056	6775	564.583	61.7359	4761	396.75	35.9067	-0.508956	0.000900128	2.86252	6.29592	0.0121016	0.0794586	protein_coding
Novel_Gene_74647	-0.632469	3662	305.167	33.436	2300	191.667	18.7121	-0.670998	0.0385289	1.93547	6.35338	0.0117158	0.0776299	#N/A
LLGL1	1.01082	1178	98.1667	12.2065	2551	212.583	31.6258	1.11472	-0.103903	1.23315	11.2948	0.000777249	0.0125909	protein_coding
GPR153	0.5473	8995	749.583	82.8645	13356	1113	97.7077	0.570293	-0.0229925	3.79202	9.79739	0.0017476	0.0219109	protein_coding
IFT20	-0.650907	7883	656.917	44.4768	5126	427.167	51.5331	-0.620911	-0.0299956	3.0506	9.30009	0.00229143	0.0263816	protein_coding
Novel_Gene_75568	-1.61533	2785	232.083	34.4499	876	73	12.7351	-1.66867	0.0533476	1.24162	20.706	5.35482e-06	0.000329718	#N/A
AC004147.4/AC024610.2/ASIC2/LINC01989	-0.656145	9537	794.75	56.2519	6253	521.083	39.0451	-0.608987	-0.0471582	3.34373	12.4289	0.000422749	0.00822974	#N/A
MIEN1	-1.22814	5330	444.167	48.481	2322	193.5	21.4676	-1.19877	-0.0293757	2.29103	24.3492	8.03616e-07	8.00007e-05	protein_coding
ZPBP2	-0.737692	3796	316.333	47.4679	2267	188.917	31.7329	-0.743696	0.00600367	1.93339	6.22503	0.0125957	0.0816071	protein_coding
NT5C3B	-0.549649	5442	453.5	41.1379	3813	317.75	20.4632	-0.51321	-0.0364391	2.57527	7.1316	0.00757372	0.0581853	protein_coding
PSMC3IP	-0.572338	24636	2053	191.905	17080	1423.33	71.6007	-0.52846	-0.0438783	4.72188	15.3628	8.87191e-05	0.00277183	protein_coding
ADAM11	0.627508	1616	134.667	13.5162	2636	219.667	27.9652	0.705923	-0.0784156	1.43122	5.81177	0.0159193	0.0950298	protein_coding
SP6	-1.25344	4359	363.25	120.215	1883	156.917	26.5186	-1.21096	-0.0424808	2.04423	7.97468	0.00474362	0.0432598	protein_coding
AC018521.1/CDK5RAP3/PNPO	-0.76828	16874	1406.17	85.1286	10106	842.167	55.5284	-0.73959	-0.0286901	4.11346	21.7033	3.18244e-06	0.000222303	#N/A
AC018521.4	-1.23776	1566	130.5	13.6839	658	54.8333	12.5244	-1.25092	0.013166	0.536097	8.49512	0.003561	0.0357276	antisense
ATP5G1	-0.992722	3799	316.583	32.8824	1969	164.083	25.8772	-0.948157	-0.0445655	1.90499	12.3701	0.000436275	0.00840449	protein_coding
SNF8	-1.05488	6973	581.083	41.4275	3460	288.333	21.0998	-1.01101	-0.0438689	2.73244	35.9148	2.06134e-09	8.35847e-07	protein_coding
NGFR	-2.44288	4515	376.25	75.3667	782	65.1667	19.6044	-2.52949	0.0866081	1.77549	20.1036	7.33566e-06	0.00042942	protein_coding
PPP1R9B/SAMD14	-0.806022	63809	5317.42	583.315	36449	3037.42	346.338	-0.807881	0.00185835	5.98953	16.3787	5.18653e-05	0.00190765	#N/A
Novel_Gene_77916	-1.03736	1655	137.917	17.2392	811	67.5833	8.96074	-1.02906	-0.00830012	0.697882	11.004	0.000909168	0.0140997	#N/A
UTP18	-1.1383	29774	2481.17	156.758	13437	1119.75	135.454	-1.14784	0.00953826	4.79725	28.173	1.10943e-07	1.69213e-05	protein_coding
TMEM100	-1.21424	2744	228.667	61.5625	1168	97.3333	18.0292	-1.23224	0.018	1.29759	8.20473	0.00417813	0.0399663	protein_coding
EVI5/GFI1	-0.527324	25604	2133.67	123.699	18542	1545.17	122.977	-0.465572	-0.0617518	4.7907	16.6079	4.59595e-05	0.0017565	#N/A
Novel_Gene_78458	-1.48904	4995	416.25	72.2246	2000	166.667	51.3165	-1.32048	-0.168559	2.16247	9.95431	0.00160474	0.0208233	#N/A
MRPS23	-0.590708	26926	2243.83	137.752	18170	1514.17	120.061	-0.567442	-0.023266	4.84289	15.624	7.72683e-05	0.00251632	protein_coding
RNF43/SUPT4H1	-0.800657	4159	346.583	51.7199	2551	212.583	26.0138	-0.705174	-0.0954828	2.1283	8.63014	0.00330646	0.033932	#N/A
AC091271.1	-0.868362	1288	107.333	12.8023	693	57.75	9.50209	-0.894205	0.0258435	0.373279	6.83551	0.00893632	0.0653039	lincRNA
Novel_Gene_78772	-1.02042	1350	112.5	16.9167	672	56	9.95672	-1.00643	-0.0139895	0.390214	8.86704	0.00290366	0.0309791	#N/A
Novel_Gene_78844	0.794344	886	73.8333	11.7852	1577	131.417	12.7733	0.831804	-0.03746	0.636077	9.17505	0.00245336	0.0277917	#N/A
Novel_Gene_78913	0.832763	890	74.1667	9.02004	1611	134.25	14.9195	0.856079	-0.0233164	0.707641	8.13676	0.00433768	0.0410204	#N/A
Novel_Gene_7894	-0.750622	8864	738.667	47.212	5331	444.25	40.7617	-0.733552	-0.0170699	3.17305	17.1739	3.41092e-05	0.00140933	#N/A
CYB561	-0.762291	1555	129.583	13.977	924	77	8.81803	-0.75095	-0.0113409	0.684579	8.2163	0.00415157	0.0398268	protein_coding
ABCA9-AS1	-1.03238	1267	105.583	10.4588	618	51.5	7.91288	-1.03574	0.00335883	0.314577	9.90486	0.00164843	0.0211786	antisense
Novel_Gene_79694	-1.33959	2633	219.417	26.7889	1083	90.25	14.7094	-1.28167	-0.0579152	1.24756	15.2166	9.58576e-05	0.00290279	#N/A
AC125421.1	-1.26544	1238	103.167	11.4056	511	42.5833	9.47521	-1.27662	0.0111722	0.19581	13.706	0.000213769	0.00500567	lincRNA
Novel_Gene_79887	-0.704263	10062	838.5	122.001	6293	524.417	32.084	-0.677097	-0.0271657	3.3689	9.61784	0.00192697	0.0234351	#N/A
MRPL58	-0.58943	8894	741.167	38.0075	6080	506.667	38.0056	-0.548761	-0.0406691	3.25228	12.8458	0.000338242	0.00701322	protein_coding
NT5C	-0.669254	5425	452.083	22.9692	3483	290.25	29.6464	-0.639293	-0.0299609	2.50435	11.9529	0.00054562	0.00985971	protein_coding
AC022211.4	-0.886051	1554	129.5	15.9057	870	72.5	8.57631	-0.836899	-0.0491515	0.643227	9.6978	0.00184489	0.0227532	TEC
GRB2	-0.976669	5237	436.417	56.982	2786	232.167	33.0729	-0.910545	-0.0661241	2.35494	13.3311	0.000261036	0.00579403	protein_coding
TRIM65	-0.740458	1829	152.417	14.9289	1111	92.5833	14.8137	-0.719196	-0.021262	0.921401	6.84962	0.00886602	0.0649107	protein_coding
EVPL	-1.00777	3913	326.083	75.236	1944	162	23.464	-1.00925	0.00147628	1.936	6.57201	0.0103595	0.0715154	protein_coding
MXRA7	-0.569286	11343	945.25	60.9013	7849	654.083	80.4536	-0.531221	-0.0380646	3.61278	9.5992	0.00194662	0.0236051	protein_coding
AC005837.2/METTL23/MFSD11	-0.503073	14240	1186.67	76.3696	10271	855.917	41.7764	-0.471372	-0.0317004	3.95362	14.1889	0.000165345	0.00424863	#N/A
Novel_Gene_80601	-0.661524	25886	2157.17	137.391	16801	1400.08	108.729	-0.623625	-0.0378989	4.75307	26.4486	2.70643e-07	3.4083e-05	#N/A
AC124319.4/RNF213	-0.655681	78425	6535.42	503.554	52248	4354	712.952	-0.585938	-0.0697435	6.36358	10.7009	0.00107085	0.0157749	#N/A
ENDOV	-0.763312	5187	432.25	26.105	3100	258.333	18.4257	-0.742632	-0.0206797	2.40155	17.6051	2.71853e-05	0.00119882	protein_coding
Novel_Gene_80913	-0.788663	7351	612.583	77.4886	4354	362.833	34.5867	-0.755599	-0.033064	2.86721	16.2982	5.41154e-05	0.00196434	#N/A
OXLD1/PDE6G	-1.2993	2242	186.833	27.8456	867	72.25	12.4785	-1.37068	0.0713789	0.99982	12.3857	0.000432644	0.0083539	#N/A
ARL16	-0.889933	4111	342.583	23.2986	2289	190.75	20.3325	-0.844772	-0.0451613	2.03407	16.037	6.21172e-05	0.00216953	protein_coding
MCRIP1	-0.698111	15667	1305.58	92.9982	9891	824.25	69.9484	-0.663541	-0.0345702	4.00972	21.3208	3.88485e-06	0.000255279	protein_coding
CENPX	-0.6641	3546	295.5	27.6081	2283	190.25	23.9181	-0.635262	-0.0288385	1.87181	8.29485	0.00397576	0.0386759	protein_coding
DUS1L	-0.867959	17511	1459.25	92.7901	9843	820.25	52.7438	-0.831091	-0.0368672	4.11161	41.8106	1.00556e-10	6.68646e-08	protein_coding
B3GNTL1	-0.58993	4143	345.25	24.3507	2718	226.5	24.2242	-0.60813	0.0182001	2.14529	6.85684	0.00883024	0.064785	protein_coding
AP005230.1	-0.865742	1506	125.5	25.2894	816	68	9.3509	-0.884081	0.0183391	0.56938	7.02385	0.00804312	0.0607252	lincRNA
DLGAP1	0.687406	2938	244.833	19.6977	4967	413.917	51.3217	0.75754	-0.0701348	2.31856	10.2391	0.00137491	0.0185642	protein_coding
LINC00667	-1.12557	3893	324.417	66.4032	1860	155	10.9621	-1.06558	-0.0599876	1.89932	11.3795	0.000742599	0.0121753	lincRNA
ESCO1	-0.6147	63189	5265.75	430.97	41809	3484.08	181.165	-0.59586	-0.0188399	6.05399	23.5884	1.19302e-06	0.000108382	protein_coding
CABLES1	-0.601072	32999	2749.92	143.544	22637	1886.42	167.677	-0.54374	-0.0573329	5.13852	19.8331	8.45055e-06	0.000477506	protein_coding
TMEM241	-0.857806	4576	381.333	82.3547	2439	203.25	19.5006	-0.907797	0.0499917	2.15275	7.82248	0.00516004	0.0454855	protein_coding
AC023932.1	-0.752624	3630	302.5	32.2318	2230	185.833	21.009	-0.702926	-0.0496978	1.92408	8.63462	0.00329835	0.0339086	lincRNA
AC023043.1	-0.58286	2615	217.917	25.8186	1791	149.25	19.3117	-0.546046	-0.0368148	1.47924	5.76949	0.0163068	0.0966917	antisense
Novel_Gene_83573	-0.585915	20236	1686.33	92.8252	13848	1154	60.5167	-0.547247	-0.0386682	4.43394	22.0597	2.64298e-06	0.000198821	#N/A
Novel_Gene_83673	0.82735	1168	97.3333	17.5168	2235	186.25	23.8849	0.936235	-0.108884	1.10092	5.73279	0.016651	0.0978175	#N/A
Novel_Gene_83930	-0.799693	4950	412.5	46.7363	2968	247.333	29.3486	-0.737937	-0.0617559	2.33736	11.2812	0.000782939	0.0126372	#N/A
Novel_Gene_8413	-0.921194	1802	150.167	26.1116	1065	88.75	18.0341	-0.758746	-0.162449	0.915409	5.94071	0.014795	0.0904958	#N/A
Novel_Gene_84291	-1.3713	66194	5516.17	537.522	26363	2196.92	258.901	-1.32819	-0.0431164	5.87685	57.6467	3.13684e-14	7.44999e-11	#N/A
CFAP53	-0.694252	9334	777.833	71.1438	5977	498.083	34.5423	-0.643074	-0.0511781	3.30403	12.5417	0.000397978	0.00788771	protein_coding
MRO	-1.81377	12659	1054.92	248.131	4009	334.083	60.3953	-1.65885	-0.154921	3.49207	20.5196	5.90229e-06	0.000358123	protein_coding
LINC-ROR	0.699691	1295	107.917	9.77354	2097	174.75	14.529	0.695375	0.00431588	1.12488	8.58672	0.00338623	0.0345163	lincRNA
CYB5A	-0.933152	127350	10612.5	846.618	68578	5714.83	491.199	-0.892981	-0.0401706	6.97784	32.1063	1.45965e-08	3.51692e-06	protein_coding
Novel_Gene_85917	-1.00706	2395	199.583	29.1476	1135	94.5833	15.3763	-1.07733	0.0702686	1.19996	8.69647	0.00318828	0.0329839	#N/A
CNDP1	-1.98356	3455	287.917	40.5004	840	70	10.7316	-2.04022	0.0566683	1.46843	29.6184	5.26046e-08	9.71723e-06	protein_coding
SALL3	-0.615403	67745	5645.42	789.667	45682	3806.83	444.285	-0.568489	-0.0469142	6.20508	5.89117	0.015217	0.0923968	protein_coding
Novel_Gene_86368	0.761901	17184	1432	200.957	29783	2481.92	339.24	0.793423	-0.0315224	4.86103	11.6718	0.00063453	0.0109405	#N/A
TXNL4A	-0.875178	11062	921.833	58.2933	6028	502.333	26.3365	-0.875861	0.000682482	3.44489	30.2314	3.83449e-08	7.77419e-06	protein_coding
TPGS1	-0.850447	1561	130.083	21.1919	887	73.9167	14.9258	-0.815465	-0.0349822	0.650822	6.43972	0.0111597	0.075172	protein_coding
POLR2E	-0.532121	46292	3857.67	265.041	32952	2746	153.318	-0.490397	-0.0417244	5.63698	23.6781	1.13869e-06	0.000105171	protein_coding
GPX4	-0.661519	6445	537.083	47.9829	4270	355.833	79.4004	-0.593944	-0.0675744	2.77352	6.09909	0.0135252	0.08537	protein_coding
AL390036.1	-0.910138	6383	531.917	64.4719	3523	293.583	30.2546	-0.85743	-0.0527074	2.6644	15.5754	7.92804e-05	0.00256338	lincRNA
AC005943.1/MBD3/UQCR11	-0.852024	16761	1396.75	127.818	9366	780.5	74.4998	-0.839603	-0.0124211	4.04576	22.9811	1.63604e-06	0.000141662	#N/A
Novel_Gene_86880	0.80492	1537	128.083	24.0604	2799	233.25	36.2529	0.864794	-0.0598745	1.44565	6.33498	0.0118379	0.0781905	#N/A
KF456478.1	0.900859	942	78.5	10.3158	1782	148.5	16.1782	0.919698	-0.0188393	0.801653	7.80436	0.00521203	0.0456886	antisense
CELF5	-0.670499	5566	463.833	43.4439	3632	302.667	30.6306	-0.615877	-0.0546221	2.53506	10.7194	0.00106016	0.0156947	protein_coding
MRPL54	-0.637553	5795	482.917	28.9552	3835	319.583	23.9578	-0.595582	-0.0419704	2.61268	14.1207	0.00017145	0.00435833	protein_coding
NMRK2	-1.37914	24063	2005.25	273.043	9530	794.167	86.8863	-1.33627	-0.0428685	4.3842	35.2234	2.93965e-09	1.13655e-06	protein_coding
Novel_Gene_87125	0.741785	1969	164.083	21.2055	3365	280.417	38.5558	0.773143	-0.0313579	1.73387	7.8057	0.00520818	0.0456886	#N/A
SHD	-0.545483	31528	2627.33	283.615	22504	1875.33	201.565	-0.486452	-0.059031	5.12511	6.83209	0.00895343	0.065322	protein_coding
FEM1A	0.565609	15260	1271.67	109.406	23016	1918	118.279	0.592882	-0.0272733	4.58936	15.6221	7.73439e-05	0.00251632	protein_coding
C19orf70	-0.873598	1190	99.1667	10.1771	656	54.6667	12.2761	-0.859194	-0.0144039	0.26285	6.65346	0.00989636	0.0693688	protein_coding
CATSPERD	0.899244	1829	152.417	12.0639	3562	296.833	39.7488	0.961632	-0.0623886	1.74947	16.4787	4.91992e-05	0.00185314	protein_coding
AC011471.1/RFX2	0.540761	4291	357.583	33.8234	6603	550.25	48.5647	0.621808	-0.0810464	2.78304	6.85509	0.0088389	0.0648129	#N/A
ALKBH7	-0.62459	8850	737.5	52.8597	5838	486.5	23.7243	-0.600203	-0.0243867	3.21929	15.9894	6.36977e-05	0.0022062	protein_coding
AC008763.3/MCEMP1/TRAPPC5	-0.811101	6477	539.75	21.6088	3863	321.917	41.4443	-0.745604	-0.0654967	2.71179	18.9389	1.34971e-05	0.000690431	#N/A
CERS4	-0.614015	5727	477.25	46.8531	3886	323.833	35.0981	-0.559494	-0.0545214	2.61827	7.48971	0.00620524	0.0511526	protein_coding
AC010323.1/CD320/NDUFA7	-0.546385	11642	970.167	52.083	8373	697.75	59.3949	-0.475522	-0.0708623	3.66029	12.1417	0.000493059	0.00917929	#N/A
P2RY11/PPAN/PPAN-P2RY11	-0.682442	4558	379.833	37.2286	2876	239.667	16.8673	-0.664337	-0.0181045	2.24662	11.1507	0.000839991	0.0132746	#N/A
ICAM1	0.539035	41695	3474.58	323.224	63674	5306.17	601.341	0.61083	-0.0717949	6.02204	10.0685	0.00150822	0.0198215	protein_coding
SLC44A2	-2.03744	4539	378.25	101.351	1020	85	23.2633	-2.15381	0.116362	1.81619	13.9052	0.000192263	0.00468675	protein_coding
TMED1	-0.619497	6602	550.167	42.2055	4373	364.417	24.3109	-0.59428	-0.0252175	2.7952	13.1393	0.000289168	0.00627599	protein_coding
SWSAP1	-2.39548	1776	148	20.8574	332	27.6667	4.49467	-2.41938	0.0238994	0.478104	39.185	3.85493e-10	2.00276e-07	protein_coding
CNN1	0.536317	25573	2131.08	161.31	38539	3211.58	371.478	0.591698	-0.0553811	5.30449	11.7183	0.000618871	0.0107569	protein_coding
AC008770.1	-0.764125	5014	417.833	44.9597	3038	253.167	27.1622	-0.72284	-0.0412852	2.35682	10.5797	0.00114337	0.0165147	processed_transcript
GADD45GIP1	-0.799103	37405	3117.08	184.842	21946	1828.83	98.0345	-0.769273	-0.0298301	5.23094	51.0041	9.21737e-13	1.47251e-09	protein_coding
GSTM3	-0.569211	14092	1174.33	94.9822	9817	818.083	81.6578	-0.521522	-0.0476891	3.92048	9.71429	0.00182841	0.022617	protein_coding
DAND5/NFIX	-0.58567	9403	783.583	85.5939	6393	532.75	50.5218	-0.556628	-0.0290421	3.29585	9.32361	0.0022622	0.0261448	#N/A
NDUFB7	-0.773803	26884	2240.33	163.693	16271	1355.92	125.976	-0.724445	-0.0493585	4.756	27.5335	1.544e-07	2.19393e-05	protein_coding
FAM32A	-0.707328	25996	2166.33	170.327	16172	1347.67	85.5162	-0.684792	-0.0225366	4.72872	29.5589	5.42426e-08	9.90971e-06	protein_coding
SLC6A17	-0.729382	8895	741.25	89.5753	5311	442.583	71.3856	-0.744011	0.0146291	3.14934	6.89372	0.00864993	0.0637173	protein_coding
MAP1S	0.626804	112024	9335.33	975.581	178874	14906.2	1127.64	0.675136	-0.0483319	7.4996	17.8337	2.41069e-05	0.00108612	protein_coding
LSM4	-0.614611	6316	526.333	51.8971	4193	349.417	22.0335	-0.591028	-0.0235831	2.72802	11.2788	0.000783958	0.0126414	protein_coding
C19orf60/TMEM59L	-0.604251	5579	464.917	41.5626	3732	311	25.5479	-0.580058	-0.0241939	2.5599	9.90032	0.0016525	0.0212146	#N/A
MAU2	0.896671	13408	1117.33	164.846	25115	2092.92	187.571	0.905455	-0.00878392	4.5798	18.5161	1.68477e-05	0.000814226	protein_coding
AC011467.3/AC011467.4/GOLGA2P9/RN7SL860P	-1.85604	2139	178.25	34.9998	561	46.75	15.6128	-1.93086	0.0748247	0.848852	11.0206	0.000901042	0.0140261	#N/A
AC074135.1/ZNF730	0.5073	4055	337.917	15.9433	6057	504.75	44.3745	0.578901	-0.0716011	2.66149	9.13393	0.00250913	0.0282043	#N/A
Novel_Gene_900	-0.97872	1916	159.667	22.9421	1017	84.75	15.956	-0.913778	-0.0649425	0.905278	7.94934	0.0048105	0.0436304	#N/A
WTIP	-0.563698	7538	628.167	49.8488	5170	430.833	38.8166	-0.544018	-0.0196804	3.00081	10.0215	0.00154719	0.0202377	protein_coding
SDHAF1	-1.17663	2502	208.5	16.2865	1082	90.1667	14.3082	-1.20938	0.0327494	1.22	16.093	6.03076e-05	0.00211077	protein_coding
POLR2I	-0.616042	11074	922.833	83.6996	7573	631.083	46.5469	-0.54824	-0.0678021	3.56942	11.0369	0.000893168	0.0139426	protein_coding
ZNF566	0.52012	6633	552.75	51.5742	9729	810.75	50.6708	0.55263	-0.0325098	3.37631	8.16561	0.0042692	0.0406271	protein_coding
HKR1/LINC01535/ZNF790-AS1	0.521658	52160	4346.67	580.409	79152	6596	487.022	0.601682	-0.0800235	6.37885	6.74819	0.0093843	0.0672474	#N/A
KCNK6	-2.81017	4063	338.583	91.5696	606	50.5	11.3207	-2.74516	-0.0650175	1.65651	21.4675	3.59884e-06	0.000238369	protein_coding
SPRED3	0.592593	2319	193.25	23.933	3535	294.583	32.4106	0.608207	-0.0156141	1.88051	5.9011	0.0151315	0.0920455	protein_coding
LGALS4	-0.948168	3508	292.333	44.2189	1900	158.333	27.5575	-0.884649	-0.0635186	1.78594	11.0718	0.000876483	0.0137467	protein_coding
MRPS12	-0.807434	7895	657.917	48.6738	4642	386.833	45.4219	-0.766193	-0.0412414	2.98742	16.7417	4.28285e-05	0.00166361	protein_coding
DLL3	-0.70806	10671	889.25	68.4855	6778	564.833	54.5163	-0.654764	-0.0532966	3.46709	14.8588	0.000115865	0.00328522	protein_coding
MOV10	0.756126	15389	1282.42	116.958	26855	2237.92	204.841	0.803291	-0.0471654	4.71719	24.0009	9.62887e-07	9.30698e-05	protein_coding
AL603832.1	-1.83975	5985	498.75	74.6099	1677	139.75	17.0357	-1.83547	-0.00428181	2.2691	41.7341	1.0457e-10	6.68646e-08	antisense
SERTAD1	-0.988666	1730	144.167	24.7759	838	69.8333	9.35158	-1.04575	0.0570835	0.731144	7.7367	0.00541097	0.0466342	protein_coding
LTBP4	0.564622	14254	1187.83	91.3537	20887	1740.58	129.313	0.551238	0.0133835	4.49461	11.1472	0.000841564	0.0132868	protein_coding
B9D2	-0.926783	2054	171.167	18.034	1149	95.75	14.7649	-0.838057	-0.0887255	1.0492	10.6606	0.0010944	0.0160392	protein_coding
Novel_Gene_91365	-1.53647	2152	179.333	25.4503	716	59.6667	19.5217	-1.58765	0.0511764	0.902233	7.61015	0.00580408	0.0488077	#N/A
ZNF575	0.839048	1281	106.75	14.9965	2384	198.667	15.1414	0.896114	-0.0570654	1.23537	9.82593	0.00172069	0.0216716	protein_coding
ZNF180	-1.03485	19052	1587.67	103.156	9441	786.75	118.147	-1.01293	-0.0219232	4.19874	20.9733	4.6574e-06	0.000293603	protein_coding
RELB	0.946942	906	75.5	12.0205	1777	148.083	27.8895	0.971861	-0.0249187	0.753496	9.24892	0.00235635	0.0269979	protein_coding
FOSB	0.520427	33895	2824.58	151.938	50216	4184.67	264.342	0.567075	-0.0466479	5.72199	24.8498	6.19756e-07	6.73428e-05	protein_coding
AC008622.2	0.644854	1965	163.75	22.3502	3206	267.167	22.6939	0.706245	-0.0613907	1.69886	5.91942	0.0149749	0.0913607	antisense
TMEM160	-1.72069	4198	349.833	31.8657	1311	109.25	13.5748	-1.67903	-0.0416537	1.82006	42.74	6.25211e-11	4.94959e-08	protein_coding
SELENOW	-0.687661	14203	1183.58	120.416	9003	750.25	71.1415	-0.657718	-0.0299432	3.88397	12.6831	0.000368981	0.00747891	protein_coding
C19orf68	-1.42421	1564	130.333	27.3087	576	48	10.6415	-1.4411	0.0168946	0.50258	12.6007	0.000385607	0.00772375	protein_coding
Novel_Gene_92037	1.78081	686	57.1667	20.5514	2390	199.167	27.9029	1.80073	-0.0199192	0.91334	8.63925	0.00328997	0.0338464	#N/A
LIN7B	-0.54934	3390	282.5	26.1854	2375	197.917	18.8525	-0.513358	-0.0359822	1.86759	6.59782	0.0102104	0.070787	protein_coding
PPFIA3/TRPM4	-0.675673	7067	588.917	53.1844	4514	376.167	16.8473	-0.646691	-0.0289813	2.88838	13.706	0.000213776	0.00500567	#N/A
Novel_Gene_9214	-1.68148	1876	156.333	42.2156	654	54.5	17.5337	-1.5203	-0.161186	0.724849	9.8756	0.00167485	0.021353	#N/A
Novel_Gene_92151	-1.23189	1436	119.667	31.2842	642	53.5	7.99195	-1.16141	-0.0704808	0.422865	11.2583	0.000792661	0.0127201	#N/A
PIH1D1	-0.538182	6701	558.417	52.7344	4758	396.5	34.8624	-0.494021	-0.0441606	2.86876	6.80076	0.00911193	0.0659781	protein_coding
Novel_Gene_92252	-0.711171	1448	120.667	14.3127	907	75.5833	10.293	-0.674887	-0.0362842	0.580115	6.50666	0.0107471	0.0732557	#N/A
CTU1	-1.12031	3158	263.167	28.7236	1480	123.333	14.6103	-1.09341	-0.0268971	1.56901	17.3175	3.16262e-05	0.00133788	protein_coding
AC022150.4	-1.29548	2002	166.833	29.5119	917	76.4167	21.7606	-1.12645	-0.169029	0.942251	8.27246	0.0040251	0.0390196	sense_intronic
ZNF665	0.82725	5645	470.417	37.1599	10463	871.917	68.8753	0.890251	-0.0630014	3.336	22.6539	1.93966e-06	0.000157398	protein_coding
Novel_Gene_92677	1.09318	984	82	10.5191	2153	179.417	22.4481	1.12962	-0.0364339	0.997132	14.7515	0.000122647	0.00343846	#N/A
Novel_Gene_92710	1.23346	599	49.9167	9.51351	1446	120.5	13.8578	1.27144	-0.0379761	0.367977	13.9206	0.000190699	0.00465547	#N/A
Novel_Gene_92814	-0.876182	2871	239.25	39.097	1657	138.083	17.934	-0.79298	-0.083202	1.55883	8.0187	0.00462967	0.0425004	#N/A
Novel_Gene_92823	-1.71522	16122	1343.5	259.008	4900	408.333	103.591	-1.71818	0.00295335	3.73765	14.0115	0.000181698	0.00448954	#N/A
NDUFA3	-0.859057	3635	302.917	31.6253	2056	171.333	20.6879	-0.822115	-0.0369416	1.85514	14.0758	0.000175593	0.00443652	protein_coding
CDC42EP5	-0.742425	25648	2137.33	249.73	15710	1309.17	153.991	-0.707163	-0.0352614	4.6873	13.5897	0.000227431	0.00526608	protein_coding
NCR1	-0.716348	8611	717.583	66.7058	5475	456.25	112.437	-0.653322	-0.0630264	3.17105	5.66949	0.0172624	0.0997946	protein_coding
Novel_Gene_93101	0.689545	933	77.75	7.55798	1551	129.25	18.0169	0.73325	-0.0437045	0.669639	6.72858	0.00948799	0.0677859	#N/A
AURKC	1.07675	23069	1922.42	262.699	50117	4176.42	332.637	1.11934	-0.0425967	5.50173	34.5948	4.05981e-09	1.49987e-06	protein_coding
SLC27A5	-0.658756	3137	261.417	16.2161	2079	173.25	17.6383	-0.593496	-0.0652599	1.73839	9.4297	0.00213499	0.0251376	protein_coding
MIR6807/TRIM28	0.617031	23642	1970.17	194.015	37524	3127	272.847	0.666462	-0.0494302	5.24951	17.1324	3.48619e-05	0.00143106	#N/A
UBE2M	-0.562412	10996	916.333	68.734	7657	638.083	74.1816	-0.522128	-0.0402844	3.54861	11.1798	0.000826919	0.0131336	protein_coding
LINC01250	-0.523353	6953	579.417	58.2217	5014	417.833	37.1189	-0.471674	-0.0516791	2.90779	7.42196	0.00644327	0.052458	lincRNA
ADI1	-0.703043	39540	3295	291.278	24588	2049	190.813	-0.685358	-0.0176841	5.33492	21.3922	3.74294e-06	0.00024693	protein_coding
COLEC11	-0.856499	2853	237.75	30.521	1597	133.083	18.1461	-0.837115	-0.019384	1.50288	8.07214	0.0044951	0.0418427	protein_coding
Novel_Gene_93910	-1.21772	3649	304.083	63.0796	1726	143.833	29.3905	-1.08007	-0.137654	1.77445	9.82802	0.00171874	0.0216634	#N/A
GRHL1	0.595366	82855	6904.58	379.828	130908	10909	872.265	0.659893	-0.0645268	7.06466	20.176	7.06337e-06	0.000416413	protein_coding
VTCN1	-0.857396	32022	2668.5	252.871	17752	1479.33	331.527	-0.851082	-0.00631434	4.98305	8.98978	0.00271494	0.0295973	protein_coding
Novel_Gene_94420	-0.940082	3059	254.917	32.0692	1502	125.167	25.6062	-1.02618	0.0860936	1.56669	6.88084	0.00871248	0.0640907	#N/A
C2orf50	-0.702738	4612	384.333	29.1132	3035	252.917	48.6762	-0.603696	-0.099042	2.28008	7.38753	0.00656775	0.0529695	protein_coding
Novel_Gene_9480	0.637857	1270	105.833	9.6215	2037	169.75	10.2537	0.681617	-0.0437603	1.0737	8.60545	0.00335158	0.0342682	#N/A
Novel_Gene_94883	-0.609412	9711	809.25	83.0115	6534	544.5	41.9328	-0.571653	-0.0377587	3.36992	9.68599	0.00185678	0.0228828	#N/A
NT5C1B/NT5C1B-RDH14/RDH14	-0.697018	12760	1063.33	69.1596	8002	666.833	62.828	-0.673196	-0.0238223	3.73117	14.1847	0.000165712	0.00425149	#N/A
Novel_Gene_95195	-0.885515	5473	456.083	44.7221	3049	254.083	14.4098	-0.843996	-0.0415192	2.45751	19.7476	8.8372e-06	0.000493015	#N/A
UBXN2A	-0.615887	13216	1101.33	158.327	8776	731.333	50.2808	-0.59065	-0.0252369	3.79258	10.4893	0.00120067	0.0170172	protein_coding
HADHA	-0.761031	29001	2416.75	309.014	17155	1429.58	90.8649	-0.757474	-0.00355715	4.85077	21.9118	2.85478e-06	0.000208068	protein_coding
HADHB	-0.571601	18011	1500.92	86.1001	12474	1039.5	60.7863	-0.529954	-0.0416469	4.27203	19.8244	8.48937e-06	0.000477506	protein_coding
Novel_Gene_95587	0.581017	2193	182.75	21.3819	3475	289.583	34.4684	0.664107	-0.0830904	1.82106	5.68734	0.0170878	0.0992261	#N/A
RBKS	-0.564056	6349	529.083	28.668	4445	370.417	24.2179	-0.514346	-0.0497105	2.78007	11.7026	0.00062412	0.0108166	protein_coding
YIPF4	-0.804594	11709	975.75	67.1152	6904	575.333	35.7454	-0.762113	-0.0424807	3.56726	24.5346	7.2986e-07	7.44412e-05	protein_coding
Novel_Gene_96058	2.24408	676	56.3333	15.5199	2996	249.667	29.6725	2.14794	0.0961392	1.25581	32.6898	1.08105e-08	2.85278e-06	#N/A
AC068599.1/LINC01317/LINC01318	-0.578628	16731	1394.25	78.977	11624	968.667	57.7298	-0.525417	-0.0532108	4.1864	13.8119	0.000202056	0.00481095	#N/A
AC012593.1	-0.807188	3020	251.667	40.8631	1828	152.333	17.2022	-0.724282	-0.0829053	1.65565	6.56365	0.0104083	0.0716839	lincRNA
Novel_Gene_96197	-1.20005	3568	297.333	44.0668	1499	124.917	41.3082	-1.25112	0.0510603	1.69573	5.94265	0.0147788	0.0904298	#N/A
PRKD3	0.533515	14058	1171.5	83.759	21071	1755.92	105.458	0.583867	-0.0503522	4.46743	15.3609	8.88083e-05	0.00277183	protein_coding
Novel_Gene_96375	0.995555	675	56.25	8.47557	1414	117.833	13.458	1.06682	-0.0712674	0.430477	9.0337	0.00265048	0.0291525	#N/A
AC019171.1	-0.527269	3594	299.5	24.0371	2578	214.833	14.3098	-0.479338	-0.0479305	1.97966	7.3015	0.0068897	0.0545955	antisense
Novel_Gene_96495	-0.660589	6405	533.75	50.9944	4203	350.25	27.3776	-0.607779	-0.0528098	2.75867	10.8549	0.000985371	0.0149469	#N/A
Novel_Gene_96554	-0.932374	2952	246	31.9569	1574	131.167	11.724	-0.907257	-0.0251166	1.56451	10.6659	0.00109131	0.0160275	#N/A
Novel_Gene_96653	-0.727444	14352	1196	82.937	8893	741.083	56.6513	-0.69051	-0.0369342	3.8848	18.7468	1.4927e-05	0.00075659	#N/A
AC016735.1/LINC01819	-0.574293	4703	391.917	26.2351	3310	275.833	23.0953	-0.50675	-0.0675434	2.35288	8.96906	0.0027459	0.029837	#N/A
Novel_Gene_96667	-0.749378	4450	370.833	48.3391	2656	221.333	30.8607	-0.74455	-0.00482829	2.18275	7.41044	0.00648464	0.0526402	#N/A
Novel_Gene_96882	-1.38987	2092	174.333	19.9596	799	66.5833	11.4564	-1.38862	-0.00124964	0.904906	19.2152	1.1678e-05	0.000620279	#N/A
AC017006.1	-0.816051	16244	1353.67	77.8815	9644	803.667	70.2706	-0.752203	-0.063848	4.02791	29.9811	4.3628e-08	8.53312e-06	antisense
Novel_Gene_96907	0.764583	2073	172.75	19.014	3636	303	28.2714	0.810632	-0.0460489	1.83718	11.4681	0.000708015	0.0117825	#N/A
MSH6	0.53083	38301	3191.75	287.913	57154	4762.83	389.187	0.577472	-0.0466419	5.90061	14.2143	0.000163129	0.00423091	protein_coding
AC079807.1/AC092650.1	-2.31112	3479	289.917	50.2514	756	63	10.496	-2.20221	-0.10891	1.49232	25.6912	4.00649e-07	4.53115e-05	#N/A
AC009975.1	-0.660633	8575	714.583	49.58	5584	465.333	26.5916	-0.618838	-0.0417955	3.17519	16.2528	5.5429e-05	0.00198993	lincRNA
MTIF2	0.639804	20698	1724.83	130.473	32556	2713	167.326	0.653432	-0.0136282	5.0639	26.082	3.27219e-07	3.93288e-05	protein_coding
Novel_Gene_97411	-1.20012	9996	833	75.072	4328	360.667	63.9377	-1.20765	0.00753496	3.18434	7.88564	0.00498287	0.0445445	#N/A
Novel_Gene_97784	0.571424	1133	94.4167	10.877	1708	142.333	9.79512	0.59216	-0.0207365	0.865108	5.67198	0.017238	0.0997155	#N/A
Novel_Gene_97810	1.07349	1109	92.4167	23.1512	2553	212.75	23.989	1.20293	-0.129448	1.2418	6.11056	0.0134377	0.0852028	#N/A
LINC01798	0.611213	4658	388.167	48.0323	7396	616.333	84.7357	0.667035	-0.0558213	2.91799	5.71502	0.0168204	0.0984298	lincRNA
ASPRV1/PCBP1-AS1	0.546281	8645	720.417	52.55	12840	1070	102.711	0.570707	-0.024426	3.76168	10.0828	0.00149662	0.0196845	#N/A
FIGLA	-0.546504	46583	3881.92	224.589	32638	2719.83	153.544	-0.513251	-0.0332528	5.64515	27.7042	1.41357e-07	2.04354e-05	protein_coding
PRADC1	-0.600491	25366	2113.83	136.731	17032	1419.33	69.9646	-0.574648	-0.025843	4.74664	23.7702	1.08552e-06	0.00010082	protein_coding
CCT7	-0.578761	12048	1004	62.1467	8221	685.083	63.3592	-0.551408	-0.0273533	3.6901	10.5456	0.00116465	0.0167061	protein_coding
TPRKB	-0.884684	4237	353.083	48.2653	2392	199.333	19.7497	-0.824826	-0.0598584	2.11238	10.5001	0.0011937	0.0169647	protein_coding
DGUOK-AS1	-1.12255	4248	354	32.3513	1993	166.083	10.4928	-1.09184	-0.0307039	2.03472	21.8959	2.87853e-06	0.000208068	antisense
MTHFD2	0.948609	3220	268.333	43.4975	6603	550.25	118.003	1.03606	-0.0874522	2.62028	7.24721	0.00710113	0.0557395	protein_coding
LOXL3	-0.505735	9269	772.417	81.6392	6645	553.75	33.9702	-0.480145	-0.0255903	3.34623	6.61488	0.010113	0.0704353	protein_coding
Novel_Gene_98781	0.666556	22356	1863	165.485	36075	3006.25	108.919	0.690337	-0.0237817	5.20503	25.8645	3.66245e-07	4.31831e-05	#N/A
Novel_Gene_98818	0.684224	1541	128.417	15.5146	2629	219.083	23.2963	0.770647	-0.0864233	1.40393	6.56179	0.0104191	0.0716962	#N/A
Novel_Gene_98963	-1.32861	2921	243.417	57.6027	1085	90.4167	18.7937	-1.42877	0.100156	1.37727	7.78761	0.00526058	0.045897	#N/A
Novel_Gene_99018	-0.674345	2846	237.167	19.8467	1888	157.333	14.3761	-0.592077	-0.0822682	1.61714	8.87205	0.00289569	0.0309241	#N/A
FAM72C	0.829833	4058	338.167	50.5498	7480	623.333	73.3474	0.882269	-0.0524365	2.83336	7.11214	0.00765635	0.0586292	protein_coding
DNAH6	0.560904	2337	194.75	12.8801	3529	294.083	26.7628	0.594602	-0.0336979	1.90895	7.31341	0.00684417	0.0544163	protein_coding
RGPD2	-0.620958	2605	217.083	20.566	1707	142.25	9.07555	-0.60982	-0.0111377	1.45396	9.01699	0.00267481	0.0293717	protein_coding
EIF2AK3	0.75579	4535	377.917	54.4739	7815	651.25	70.394	0.785143	-0.0293529	2.95732	9.36954	0.0022062	0.025685	protein_coding
FAM72D	0.614348	2746	228.833	29.933	4381	365.083	33.5343	0.673929	-0.0595802	2.16603	7.21437	0.00723223	0.0564461	protein_coding
Novel_Gene_99736	-0.530907	8864	738.667	73.221	6409	534.083	54.9208	-0.467859	-0.0630481	3.26162	7.36437	0.00665289	0.0534321	#N/A
ADRA2B	0.780593	11946	995.5	84.7013	20641	1720.08	117.155	0.788985	-0.00839183	4.36418	26.0578	3.31354e-07	3.93482e-05	protein_coding
